# Supplementary material for: Epigenetic landscape of the H3K27me3 mark in macrophages transformed by Theileria annulata
Source: Commun Biol. 2026 Feb 24;9:478. doi: 10.1038/s42003-026-09735-3 (PMC13043914; doi:10.1038/s42003-026-09735-3)
Supplement: Supplementary file 4 — Supplementary Data 1 [file 42003_2026_9735_MOESM4_ESM.xlsx]

## Sheet: 21genes_common
EntrezID	logFC	logCPM	LR	PValue	adj.P.Val	Symbols	Name
282871	2.8219	9.2595	77.914	1.08E-18	9.60E-15	MMP9	matrix metallopeptidase 9 [Source:HGNC Symbol;Acc:HGNC:7176]
508266	3.7087	2.8987	42.628	6.62E-11	2.95E-07	CHN1	chimerin 1 [Source:HGNC Symbol;Acc:HGNC:1943]
327681	3.3109	1.6894	39.609	3.10E-10	9.22E-07	FST	follistatin [Source:HGNC Symbol;Acc:HGNC:3971]
535578	3.9344	0.75405	37.938	7.30E-10	1.37E-06	EGLN3	egl-9 family hypoxia inducible factor 3 [Source:HGNC Symbol;Acc:HGNC:14661]
510183	3.4337	1.5114	37.843	7.67E-10	1.37E-06	EHD3	EH domain containing 3 [Source:HGNC Symbol;Acc:HGNC:3244]
282077	3.1796	1.584	37.173	1.08E-09	1.55E-06	SPARC	secreted protein acidic and cysteine rich [Source:HGNC Symbol;Acc:HGNC:11219]
509578	3.7324	3.8961	36.751	1.34E-09	1.55E-06	CD96	CD96 molecule [Source:HGNC Symbol;Acc:HGNC:16892]
539093	4.4173	1.4677	36.683	1.39E-09	1.55E-06	GZMA	granzyme A precursor [Source:RefSeq peptide;Acc:NP_001092565]
535060	4.0849	1.7832	34.614	4.02E-09	3.58E-06	SEL1L3	SEL1L family member 3 [Source:HGNC Symbol;Acc:HGNC:29108]
511206	6.9984	-1.5525	26.608	2.49E-07	0.00017093	MPO	MPO protein [Source:UniProtKB/TrEMBL;Acc:A6QPT4]
618399	2.6208	3.2564	23.488	1.26E-06	0.00066624	GNG7	G protein subunit gamma 7 [Source:HGNC Symbol;Acc:HGNC:4410]
509600	2.4763	1.4321	23.468	1.27E-06	0.00066624	GPNMB	glycoprotein nmb [Source:HGNC Symbol;Acc:HGNC:4462]
281499	2.5545	0.3053	21.15	4.25E-06	0.0017216	SPP1	secreted phosphoprotein 1 [Source:HGNC Symbol;Acc:HGNC:11255]
404129	2.3945	1.9464	20.872	4.91E-06	0.0019038	DGAT2	diacylglycerol O-acyltransferase 2 [Source:HGNC Symbol;Acc:HGNC:16940]
369025	2.074	3.635	19.437	1.04E-05	0.0035661	PRF1	perforin 1 [Source:HGNC Symbol;Acc:HGNC:9360]
540836	1.5411	6.6872	19.242	1.15E-05	0.0038023	RGS1	regulator of G-protein signaling 1 [Source:HGNC Symbol;Acc:HGNC:9991]
282564	1.685	5.6284	16.097	6.02E-05	0.013415	ITGB5	integrin beta-5 precursor [Source:RefSeq peptide;Acc:NP_777104]
510977	2.4733	3.3193	15.447	8.49E-05	0.01642	LY6E	lymphocyte antigen 6 complex, locus E [Source:HGNC Symbol;Acc:HGNC:6727]
535494	2.3984	1.3697	14.755	0.00012245	0.020997	PPIC	peptidylprolyl isomerase C [Source:HGNC Symbol;Acc:HGNC:9256]
404180	1.5567	1.4967	13.63	0.0002226	0.031015	MEST	mesoderm specific transcript [Source:HGNC Symbol;Acc:HGNC:7028]
614675	5.0255	2.1995	12.894	0.0003296	0.041986	PDLIM1	PDZ and LIM domain 1 [Source:HGNC Symbol;Acc:HGNC:2067]

## Sheet: 29genes_Att specific
EntrezID	logFC	logCPM	LR	PValue	adj.P.Val	Symbols	Name
281058	5.2258	0.025832	13.491	0.00023969	0.032383	CD69	CD69 molecule [Source:HGNC Symbol;Acc:HGNC:1694]
281247	2.3994	-0.61025	15.41	8.65e-05	0.01642	IL13	interleukin 13 [Source:HGNC Symbol;Acc:HGNC:5973]
281281	1.3189	6.1342	14.346	0.00015214	0.02481	LGMN	legumain [Source:HGNC Symbol;Acc:HGNC:9472]
281666	2.0143	0.13969	14.198	0.00016451	0.025767	CCL20	C-C motif chemokine ligand 20 [Source:HGNC Symbol;Acc:HGNC:10619]
337917	1.4057	6.3222	15.939	6.54e-05	0.013888	IRF1	interferon regulatory factor 1 [Source:HGNC Symbol;Acc:HGNC:6116]
404548	1.8112	1.4518	16.432	5.04e-05	0.01215	SEC16B	SEC16 homolog B, endoplasmic reticulum export factor [Source:HGNC Symbol;Acc:HGNC:30301]
407216	2.0939	1.5072	16.124	5.93e-05	0.013415	BMP4	bone morphogenetic protein 4 [Source:HGNC Symbol;Acc:HGNC:1071]
506787	1.9019	3.7024	14.335	0.00015303	0.02481	PDE8A	phosphodiesterase 8A [Source:HGNC Symbol;Acc:HGNC:8793]
507809	1.9414	2.2572	16.781	4.19e-05	0.010687	RUSC2	RUN and SH3 domain containing 2 [Source:HGNC Symbol;Acc:HGNC:23625]
509056	1.6742	5.0496	17.622	2.69e-05	0.0075067	FHL1	four and a half LIM domains 1 [Source:HGNC Symbol;Acc:HGNC:3702]
509585	3.061	1.7962	29.647	5.18e-08	4.2e-05	ACKR3	atypical chemokine receptor 3 [Source:HGNC Symbol;Acc:HGNC:23692]
511034	1.7595	3.0352	13.517	0.0002364	0.032383	TMEM108	transmembrane protein 108 [Source:HGNC Symbol;Acc:HGNC:28451]
511439	4.4405	-0.66788	20.508	5.94e-06	0.0021186	SLC28A1	solute carrier family 28 member 1 [Source:HGNC Symbol;Acc:HGNC:11001]
512072	1.7324	1.3618	14.684	0.00012715	0.021393	PTPRF	protein tyrosine phosphatase, receptor type F [Source:HGNC Symbol;Acc:HGNC:9670]
512578	2.432	2.3216	17.298	3.2e-05	0.0086351	KCTD15	potassium channel tetramerization domain containing 15 [Source:HGNC Symbol;Acc:HGNC:23297]
527165	6.4672	-2.1046	27.858	1.31e-07	9.7e-05	PDGFRB	platelet derived growth factor receptor beta [Source:HGNC Symbol;Acc:HGNC:8804]
528912	3.7802	-1.9733	16.126	5.93e-05	0.013415	TRIM63	tripartite motif containing 63 [Source:HGNC Symbol;Acc:HGNC:16007]
530101	1.5955	2.1716	12.694	0.00036678	0.045424	GFPT2	glutamine-fructose-6-phosphate transaminase 2 [Source:HGNC Symbol;Acc:HGNC:4242]
535033	4.484	-1.409	26.013	3.39e-07	0.00021597	LIX1	limb and CNS expressed 1 [Source:HGNC Symbol;Acc:HGNC:18581]
537314	2.306	1.723	19.056	1.27e-05	0.0039037	LRRC16A	leucine rich repeat containing 16A [Source:HGNC Symbol;Acc:HGNC:21581]
537907	2.1577	1.6319	15.788	7.08e-05	0.014692	ST5	suppression of tumorigenicity 5 [Source:HGNC Symbol;Acc:HGNC:11350]
539800	1.9723	5.2364	19.092	1.25e-05	0.0039037	TNFSF4	tumor necrosis factor superfamily member 4 [Source:HGNC Symbol;Acc:HGNC:11934]
540554	4.6454	-0.51491	22.84	1.76e-06	0.00087199	THEMIS	Bos taurus thymocyte selection associated (THEMIS), mRNA. [Source:RefSeq mRNA;Acc:NM_001098116]
613987	5.868	-1.8237	18.301	1.89e-05	0.0054243	TMEM100	transmembrane protein 100 [Source:HGNC Symbol;Acc:HGNC:25607]
616955	2.5141	0.95703	20.765	5.19e-06	0.0019294	NRGN	neurogranin [Source:HGNC Symbol;Acc:HGNC:8000]
617091	2.4936	3.0446	18.665	1.56e-05	0.0046309	ENC1	ectodermal-neural cortex 1 [Source:HGNC Symbol;Acc:HGNC:3345]
617455	2.8959	-0.86679	13.307	0.0002644	0.035129	CCDC85C	coiled-coil domain containing 85C [Source:HGNC Symbol;Acc:HGNC:35459]
781864	2.378	-0.35153	23.787	1.08e-06	0.00063984	CRTAM	cytotoxic and regulatory T-cell molecule [Source:HGNC Symbol;Acc:HGNC:24313]
784675	2.0698	2.7096	15.122	0.00010076	0.018717	KIAA1462	junctional protein associated with coronary artery disease homolog [Source:RefSeq peptide;Acc:NP_001075943]

## Sheet: 113genes_Vir specific
EntrezID	logFC	logCPM	LR	PValue	adj.P.Val	Symbols	Name
280733	2.8968	-0.44046	20.98	4.64e-06	0.00091964	BGN	biglycan [Source:HGNC Symbol;Acc:HGNC:1044]
280890	1.6048	5.8649	16.568	4.69e-05	0.0053656	PAM	peptidylglycine alpha-amidating monooxygenase [Source:HGNC Symbol;Acc:HGNC:8596]
281004	3.1233	-1.0428	16.046	6.18e-05	0.0068065	APOE	apolipoprotein E [Source:HGNC Symbol;Acc:HGNC:613]
281103	3.2262	1.1772	31.493	2e-08	1.05e-05	CTGF	connective tissue growth factor [Source:HGNC Symbol;Acc:HGNC:2500]
281246	3.0499	2.8251	32.968	9.37e-09	6.43e-06	IL10	interleukin-10 precursor [Source:RefSeq peptide;Acc:NP_776513]
281437	2.9408	-0.89669	12.307	0.00045124	0.026472	QPCT	glutaminyl-peptide cyclotransferase [Source:HGNC Symbol;Acc:HGNC:9753]
281444	2.6224	1.0309	20.259	6.76e-06	0.0012062	RBP4	retinol binding protein 4 [Source:HGNC Symbol;Acc:HGNC:9922]
281450	2.2361	4.9584	13.021	0.00030798	0.020017	RELN	reelin [Source:HGNC Symbol;Acc:HGNC:9957]
281485	4.053	-2.2062	14.159	0.000168	0.014185	SELL	selectin L [Source:HGNC Symbol;Acc:HGNC:10720]
281486	2.6941	-1.4279	13.844	0.00019864	0.015117	SELP	selectin P [Source:HGNC Symbol;Acc:HGNC:10721]
281559	4.8863	1.0055	67.809	1.8e-16	1.57e-12	UACA	uveal autoantigen with coiled-coil domains and ankyrin repeats [Source:HGNC Symbol;Acc:HGNC:15947]
281777	2.2131	4.0791	17.838	2.4e-05	0.0031627	GAP43	growth associated protein 43 [Source:HGNC Symbol;Acc:HGNC:4140]
281871	2.0064	4.6489	13.633	0.00022223	0.015981	ISG15	ISG15 ubiquitin-like modifier [Source:HGNC Symbol;Acc:HGNC:4053]
282061	3.5582	-1.8115	13.793	0.00020413	0.015117	SCN5A	sodium channel protein type 5 subunit alpha [Source:RefSeq peptide;Acc:NP_776883]
282122	2.8373	-1.0461	11.692	0.00062779	0.035431	VEGFC	vascular endothelial growth factor C [Source:HGNC Symbol;Acc:HGNC:12682]
282177	3.25	-1.0258	21.557	3.44e-06	0.00073934	CHRNA5	cholinergic receptor nicotinic alpha 5 subunit [Source:HGNC Symbol;Acc:HGNC:1959]
282188	3.7728	-1.5357	22.505	2.1e-06	0.00051907	COL1A2	collagen type I alpha 2 chain [Source:HGNC Symbol;Acc:HGNC:2198]
282194	2.389	-0.14846	17.033	3.67e-05	0.0044869	COL6A2	collagen type VI alpha 2 [Source:HGNC Symbol;Acc:HGNC:2212]
282262	1.8439	2.2634	11.767	0.00060306	0.034251	IGFBP4	insulin like growth factor binding protein 4 [Source:HGNC Symbol;Acc:HGNC:5473]
282311	2.3214	2.8049	17.201	3.36e-05	0.0042834	PLA2G7	phospholipase A2 group VII [Source:HGNC Symbol;Acc:HGNC:9040]
286822	2.8396	-0.54639	11.807	0.00058993	0.033938	CKM	creatine kinase, M-type [Source:HGNC Symbol;Acc:HGNC:1994]
317663	3.3185	-1.2307	21.744	3.12e-06	0.00069452	CYB561	cytochrome b561 [Source:HGNC Symbol;Acc:HGNC:2571]
326576	3.9194	-0.46327	21.898	2.87e-06	0.0006573	SLC38A3	solute carrier family 38 member 3 [Source:HGNC Symbol;Acc:HGNC:18044]
404053	2.205	9.7187	66.482	3.53e-16	1.57e-12	TUBA1A	tubulin alpha 1a [Source:HGNC Symbol;Acc:HGNC:20766]
407154	2.3549	1.8855	18.706	1.53e-05	0.0022664	GJB2	gap junction protein beta 2 [Source:HGNC Symbol;Acc:HGNC:4284]
407209	2.2766	-0.70091	16.795	4.16e-05	0.0048863	SGCE	sarcoglycan epsilon [Source:HGNC Symbol;Acc:HGNC:10808]
503620	1.3556	7.3376	20.271	6.72e-06	0.0012062	FLT1	fms related tyrosine kinase 1 [Source:HGNC Symbol;Acc:HGNC:3763]
503622	2.5516	0.040153	13.587	0.00022778	0.016249	FOXA3	forkhead box A3 [Source:HGNC Symbol;Acc:HGNC:5023]
506413	1.937	0.45812	12.997	0.00031203	0.020017	C1QTNF6	C1q and tumor necrosis factor related protein 6 [Source:HGNC Symbol;Acc:HGNC:14343]
506627	3.1946	2.9176	29.911	4.52e-08	1.83e-05	DKK3	dickkopf WNT signaling pathway inhibitor 3 [Source:HGNC Symbol;Acc:HGNC:2893]
507026	3.2566	0.18622	24.764	6.48e-07	0.00017513	ICOS	inducible T-cell costimulator [Source:HGNC Symbol;Acc:HGNC:5351]
507526	1.8829	0.56262	14.092	0.00017408	0.014507	CDH17	cadherin 17 [Source:HGNC Symbol;Acc:HGNC:1756]
508364	3.5095	-1.2094	12.593	0.00038728	0.023242	REM1	RRAD and GEM like GTPase 1 [Source:HGNC Symbol;Acc:HGNC:15922]
509003	2.9896	1.634	29.924	4.49e-08	1.83e-05	NUCB2	nucleobindin 2 [Source:HGNC Symbol;Acc:HGNC:8044]
509065	1.6497	1.1486	11.537	0.00068215	0.037781	RGSL1	regulator of G-protein signaling like 1 [Source:HGNC Symbol;Acc:HGNC:18636]
509657	3.715	1.0458	28.695	8.47e-08	3.28e-05	PTPRK	Bos taurus protein tyrosine phosphatase, receptor type, K (PTPRK), mRNA. [Source:RefSeq mRNA;Acc:NM_001191537]
509963	5.8513	-2.004	14.484	0.00014132	0.012477	ANGPTL4	angiopoietin like 4 [Source:HGNC Symbol;Acc:HGNC:16039]
510256	3.727	-1.4041	15.256	9.39e-05	0.009733	SVOP	SV2 related protein [Source:HGNC Symbol;Acc:HGNC:25417]
510811	1.5315	0.86201	12.999	0.00031168	0.020017	HOMER2	homer scaffolding protein 2 [Source:HGNC Symbol;Acc:HGNC:17513]
510953	1.801	0.41396	14.229	0.00016181	0.013994	PON3	paraoxonase 3 [Source:HGNC Symbol;Acc:HGNC:9206]
510967	1.899	2.6791	14.603	0.00013269	0.012198	CTSW	cathepsin W [Source:HGNC Symbol;Acc:HGNC:2546]
512019	2.8516	1.2241	27.821	1.33e-07	4.4e-05	ANGPTL2	angiopoietin like 2 [Source:HGNC Symbol;Acc:HGNC:490]
512405	2.1602	0.91532	11.089	0.00086834	0.046365	OCLN	occludin [Source:HGNC Symbol;Acc:HGNC:8104]
513412	3.0289	1.6411	26.095	3.25e-07	9.35e-05	JAM3	junctional adhesion molecule 3 [Source:HGNC Symbol;Acc:HGNC:15532]
513537	1.6882	0.49504	13.877	0.00019519	0.015117	ALDH8A1	aldehyde dehydrogenase 8 family member A1 [Source:HGNC Symbol;Acc:HGNC:15471]
514039	3.2646	0.75247	33.725	6.35e-09	4.72e-06	EPCAM	epithelial cell adhesion molecule [Source:HGNC Symbol;Acc:HGNC:11529]
514663	2.1235	0.13237	13.67	0.00021794	0.0158	LRG1	leucine rich alpha-2-glycoprotein 1 [Source:HGNC Symbol;Acc:HGNC:29480]
514741	1.4577	5.2186	13.184	0.00028237	0.018729	TSPAN6	tetraspanin 6 [Source:HGNC Symbol;Acc:HGNC:11858]
514819	2.0963	1.4945	18.236	1.95e-05	0.0027184	PTK7	protein tyrosine kinase 7 (inactive) [Source:HGNC Symbol;Acc:HGNC:9618]
515187	1.7426	4.3352	13.777	0.00020587	0.015117	CTNND1	catenin delta 1 [Source:HGNC Symbol;Acc:HGNC:2515]
515410	3.0624	1.4214	30.486	3.36e-08	1.5e-05	PDLIM4	PDZ and LIM domain 4 [Source:HGNC Symbol;Acc:HGNC:16501]
515766	3.262	-1.2475	14.995	0.00010781	0.010681	AP1M2	adaptor related protein complex 1 mu 2 subunit [Source:HGNC Symbol;Acc:HGNC:558]
516017	2.3139	1.3153	19.352	1.09e-05	0.0017992	L1CAM	L1 cell adhesion molecule [Source:HGNC Symbol;Acc:HGNC:6470]
516065	3.5194	0.45844	27.982	1.22e-07	4.2e-05	ANKRD6	ankyrin repeat domain 6 [Source:HGNC Symbol;Acc:HGNC:17280]
516949	2.0526	1.1406	14.675	0.00012771	0.011987	GBP5	guanylate binding protein 5 [Source:HGNC Symbol;Acc:HGNC:19895]
516993	1.8118	3.1377	13.828	0.00020031	0.015117	NYNRIN	protein NYNRIN [Source:RefSeq peptide;Acc:NP_001179388]
518849	2.0359	2.3413	17.063	3.62e-05	0.0044787	SLC17A7	solute carrier family 17 member 7 [Source:HGNC Symbol;Acc:HGNC:16704]
520488	2.307	0.24431	22.411	2.2e-06	0.00053057	PACSIN1	protein kinase C and casein kinase substrate in neurons 1 [Source:HGNC Symbol;Acc:HGNC:8570]
520709	2.7138	-0.094558	22.258	2.38e-06	0.00055927	IL1RL1	interleukin 1 receptor like 1 [Source:HGNC Symbol;Acc:HGNC:5998]
522215	2.0313	3.5689	12.623	0.00038106	0.023242	AFF2	AF4/FMR2 family member 2 [Source:HGNC Symbol;Acc:HGNC:3776]
523498	2.3322	1.5024	13.477	0.00024144	0.016872	MTSS1	metastasis suppressor 1 [Source:HGNC Symbol;Acc:HGNC:20443]
525350	1.8707	-0.22393	13.33	0.00026117	0.017777	TARSL2	threonyl-tRNA synthetase-like 2 [Source:HGNC Symbol;Acc:HGNC:24728]
525813	3.3446	-1.4758	11.466	0.00070867	0.039008	ME3	malic enzyme 3 [Source:HGNC Symbol;Acc:HGNC:6985]
527362	1.9274	3.4834	15.069	0.00010367	0.010609	ARHGEF40	rho guanine nucleotide exchange factor 40 [Source:RefSeq peptide;Acc:NP_001192870]
528023	2.2634	0.16114	16.106	5.99e-05	0.0066769	NACC2	NACC family member 2 [Source:HGNC Symbol;Acc:HGNC:23846]
528123	2.2939	3.9658	19.103	1.24e-05	0.0019721	WLS	wntless Wnt ligand secretion mediator [Source:HGNC Symbol;Acc:HGNC:30238]
528860	2.4072	3.1191	12.579	0.0003902	0.023242	CHST11	carbohydrate sulfotransferase 11 [Source:HGNC Symbol;Acc:HGNC:17422]
529661	3.3559	2.0927	30.719	2.98e-08	1.4e-05	TSKU	tsukushi, small leucine rich proteoglycan [Source:HGNC Symbol;Acc:HGNC:28850]
530210	1.9827	-0.18178	12.188	0.00048091	0.028028	NIM1K	NIM1 serine/threonine protein kinase [Source:HGNC Symbol;Acc:HGNC:28646]
530705	1.7881	1.7369	10.981	0.00092051	0.048858	ARNTL	aryl hydrocarbon receptor nuclear translocator like [Source:HGNC Symbol;Acc:HGNC:701]
530709	2.4187	2.0576	17.123	3.5e-05	0.0044003	USH1C	USH1 protein network component harmonin [Source:HGNC Symbol;Acc:HGNC:12597]
533000	2.2767	-0.42396	15.266	9.34e-05	0.009733	GMPR	guanosine monophosphate reductase [Source:HGNC Symbol;Acc:HGNC:4376]
533671	1.7483	2.8603	13.285	0.00026751	0.018071	CMTM8	CKLF like MARVEL transmembrane domain containing 8 [Source:HGNC Symbol;Acc:HGNC:19179]
533725	1.6869	2.0037	13.401	0.00025144	0.017247	CGN	cingulin [Source:HGNC Symbol;Acc:HGNC:17429]
534850	2.1548	2.1032	18.447	1.75e-05	0.0025538	FAM171A1	protein FAM171A1 precursor [Source:RefSeq peptide;Acc:NP_001095650]
535263	2.4915	0.79912	20.271	6.72e-06	0.0012062	SCML4	sex comb on midleg-like 4 (Drosophila) [Source:HGNC Symbol;Acc:HGNC:21397]
535439	3.7195	1.1847	14.764	0.00012187	0.011561	SMARCA1	SWI/SNF related, matrix associated, actin dependent regulator of chromatin, subfamily a, member 1 [Source:HGNC Symbol;Acc:HGNC:11097]
536811	3.2757	-0.66089	17.862	2.38e-05	0.0031627	JPH1	junctophilin 1 [Source:HGNC Symbol;Acc:HGNC:14201]
538348	2.0566	3.7907	13.792	0.00020421	0.015117	EHD2	EH domain containing 2 [Source:HGNC Symbol;Acc:HGNC:3243]
538579	2.9065	-0.39728	15.665	7.56e-05	0.0082228	RIMKLB	ribosomal modification protein rimK-like family member B [Source:HGNC Symbol;Acc:HGNC:29228]
538608	2.0284	3.2804	15.449	8.48e-05	0.0089967	NRIP3	nuclear receptor interacting protein 3 [Source:HGNC Symbol;Acc:HGNC:1167]
539034	2.7656	2.467	18.879	1.39e-05	0.0021787	PFN2	profilin 2 [Source:HGNC Symbol;Acc:HGNC:8882]
539308	1.8578	1.2687	14.507	0.00013963	0.012451	SMO	smoothened, frizzled class receptor [Source:HGNC Symbol;Acc:HGNC:11119]
539387	2.1639	3.3402	19.306	1.11e-05	0.0018057	MPZL1	myelin protein zero like 1 [Source:HGNC Symbol;Acc:HGNC:7226]
539573	2.4805	2.587	18.283	1.9e-05	0.0026943	MEIS2	Meis homeobox 2 [Source:HGNC Symbol;Acc:HGNC:7001]
540081	3.3128	-1.131	14.933	0.0001114	0.010797	MAB21L1	mab-21 like 1 [Source:HGNC Symbol;Acc:HGNC:6757]
540355	3.2585	-1.4657	19.914	8.1e-06	0.001389	HS3ST5	heparan sulfate-glucosamine 3-sulfotransferase 5 [Source:HGNC Symbol;Acc:HGNC:19419]
540436	1.5428	1.9877	11.169	0.00083192	0.044688	HID1	UPF0663 transmembrane protein C17orf28 homolog [Source:RefSeq peptide;Acc:NP_001070392]
540675	2.6809	1.096	31.707	1.79e-08	9.99e-06	KALRN	kalirin [Source:RefSeq peptide;Acc:NP_001178293]
540806	3.4313	-1.476	12.575	0.00039097	0.023242	SMAD9	SMAD family member 9 [Source:HGNC Symbol;Acc:HGNC:6774]
540852	1.7766	3.171	11.668	0.0006357	0.035651	SAMD4A	sterile alpha motif domain containing 4A [Source:HGNC Symbol;Acc:HGNC:23023]
541221	4.0999	-2.1327	13.783	0.00020516	0.015117	ZBTB8A	zinc finger and BTB domain containing 8A [Source:HGNC Symbol;Acc:HGNC:24172]
541228	2.83	-0.55979	21.054	4.47e-06	0.00090494	THSD1	thrombospondin type 1 domain containing 1 [Source:HGNC Symbol;Acc:HGNC:17754]
613288	2.2062	3.9775	13.819	0.00020125	0.015117	WNT11	Wnt family member 11 [Source:HGNC Symbol;Acc:HGNC:12776]
613815	2.1373	2.779	13.458	0.00024402	0.016872	TMEM37	transmembrane protein 37 [Source:HGNC Symbol;Acc:HGNC:18216]
614306	2.7207	-0.15109	13.826	0.0002005	0.015117	DUSP9	dual specificity phosphatase 9 [Source:HGNC Symbol;Acc:HGNC:3076]
614441	2.5681	1.912	27.028	2.01e-07	6.17e-05	RGS20	regulator of G-protein signaling 20 [Source:HGNC Symbol;Acc:HGNC:14600]
615419	2.5075	0.52618	19.348	1.09e-05	0.0017992	VASH1	vasohibin 1 [Source:HGNC Symbol;Acc:HGNC:19964]
615436	2.3113	2.5647	17.833	2.41e-05	0.0031627	AFAP1L2	actin filament associated protein 1 like 2 [Source:HGNC Symbol;Acc:HGNC:25901]
615929	1.7904	2.1201	12.767	0.00035274	0.021891	GGT7	gamma-glutamyltransferase 7 [Source:HGNC Symbol;Acc:HGNC:4259]
616560	2.8958	-1.1353	14.637	0.00013031	0.012104	PLS1	plastin 1 [Source:HGNC Symbol;Acc:HGNC:9090]
616660	7.2329	-1.9701	28.21	1.09e-07	3.88e-05	TSPAN11	tetraspanin 11 [Source:HGNC Symbol;Acc:HGNC:30795]
616795	2.6229	0.16169	24.055	9.36e-07	0.00024558	FAIM	Fas apoptotic inhibitory molecule [Source:HGNC Symbol;Acc:HGNC:18703]
616981	3.6817	0.6434	46.925	7.38e-12	9.4e-09	FERMT2	fermitin family member 2 [Source:HGNC Symbol;Acc:HGNC:15767]
617248	2.0556	1.5492	12.763	0.00035352	0.021891	GRHL1	grainyhead like transcription factor 1 [Source:HGNC Symbol;Acc:HGNC:17923]
618107	1.7461	1.0092	13.176	0.00028355	0.018729	FAM167A	family with sequence similarity 167 member A [Source:HGNC Symbol;Acc:HGNC:15549]
767883	4.1748	-1.7474	20.692	5.39e-06	0.0010455	CCDC160	coiled-coil domain containing 160 [Source:HGNC Symbol;Acc:HGNC:37286]
768080	3.0057	0.95875	26.022	3.37e-07	9.4e-05	TMCC2	transmembrane and coiled-coil domain family 2 [Source:HGNC Symbol;Acc:HGNC:24239]
781091	1.9063	1.4428	14.938	0.0001111	0.010797	SHISA3	shisa family member 3 [Source:HGNC Symbol;Acc:HGNC:25159]
783645	2.0864	2.3935	11.324	0.000765	0.041595	VCL	vinculin [Source:HGNC Symbol;Acc:HGNC:12665]
785045	2.3878	1.1678	26.309	2.91e-07	8.65e-05	PGM5	phosphoglucomutase 5 [Source:HGNC Symbol;Acc:HGNC:8908]
787068	1.5311	1.7485	11.784	0.00059745	0.03415	INSRR	insulin receptor related receptor [Source:HGNC Symbol;Acc:HGNC:6093]
100140032	2.5112	1.0525	14.518	0.00013884	0.012451	PRDM14	PR domain 14 [Source:HGNC Symbol;Acc:HGNC:14001]
