# Supplementary material for: Epigenetic landscape of the H3K27me3 mark in macrophages transformed by Theileria annulata
Source: Commun Biol. 2026 Feb 24;9:478. doi: 10.1038/s42003-026-09735-3 (PMC13043914; doi:10.1038/s42003-026-09735-3)
Supplement: Supplementary file 5 — Supplementary Data 2 [file 42003_2026_9735_MOESM5_ESM.xlsx]

## Sheet: GO_ProteinID_Vir_105genes
GO_acc	term_type	Term	queryitem	querytotal	bgitem	bgtotal	pvalue	FDR	entries
GO:0032501	P	multicellular organismal process	53	91	7315	45151	1.2e-19	1.4e-16	// ENSBTAP00000010556 // ENSBTAP00000028355 // ENSBTAP00000014355 // ENSBTAP00000006439 // ENSBTAP00000045737 // ENSBTAP00000024715 // ENSBTAP00000014805 // ENSBTAP00000019209 // ENSBTAP00000040448 // ENSBTAP00000020904 // ENSBTAP00000000213 // ENSBTAP00000017670 // ENSBTAP00000002973 // ENSBTAP00000002011 // ENSBTAP00000011643 // ENSBTAP00000019613 // ENSBTAP00000044462 // ENSBTAP00000008357 // …
GO:0044707	P	single-multicellular organism process	45	91	5620	45151	1.1e-17	6.4e-15	// ENSBTAP00000028355 // ENSBTAP00000014355 // ENSBTAP00000006439 // ENSBTAP00000045737 // ENSBTAP00000014805 // ENSBTAP00000019209 // ENSBTAP00000020904 // ENSBTAP00000000213 // ENSBTAP00000017670 // ENSBTAP00000002973 // ENSBTAP00000002011 // ENSBTAP00000008793 // ENSBTAP00000019613 // ENSBTAP00000044462 // ENSBTAP00000008357 // ENSBTAP00000019278 // ENSBTAP00000014850 // ENSBTAP00000027661 // …
GO:0032502	P	developmental process	44	91	5427	45151	2.1e-17	7.8e-15	// ENSBTAP00000010556 // ENSBTAP00000028355 // ENSBTAP00000014355 // ENSBTAP00000045737 // ENSBTAP00000027556 // ENSBTAP00000014805 // ENSBTAP00000019209 // ENSBTAP00000020904 // ENSBTAP00000000213 // ENSBTAP00000017670 // ENSBTAP00000002973 // ENSBTAP00000002011 // ENSBTAP00000008793 // ENSBTAP00000019613 // ENSBTAP00000008357 // ENSBTAP00000019278 // ENSBTAP00000014850 // ENSBTAP00000027661 // …
GO:0048856	P	anatomical structure development	42	91	5276	45151	3.3e-16	9.3e-14	// ENSBTAP00000010556 // ENSBTAP00000028355 // ENSBTAP00000014355 // ENSBTAP00000045737 // ENSBTAP00000014805 // ENSBTAP00000019209 // ENSBTAP00000020904 // ENSBTAP00000000213 // ENSBTAP00000017670 // ENSBTAP00000002973 // ENSBTAP00000002011 // ENSBTAP00000008793 // ENSBTAP00000019613 // ENSBTAP00000008357 // ENSBTAP00000019278 // ENSBTAP00000014850 // ENSBTAP00000027661 // ENSBTAP00000004318 // …
GO:0044767	P	single-organism developmental process	42	91	5315	45151	4.2e-16	9.7e-14	// ENSBTAP00000010556 // ENSBTAP00000028355 // ENSBTAP00000014355 // ENSBTAP00000045737 // ENSBTAP00000027556 // ENSBTAP00000014805 // ENSBTAP00000019209 // ENSBTAP00000020904 // ENSBTAP00000000213 // ENSBTAP00000017670 // ENSBTAP00000002973 // ENSBTAP00000002011 // ENSBTAP00000008793 // ENSBTAP00000019613 // ENSBTAP00000008357 // ENSBTAP00000019278 // ENSBTAP00000014850 // ENSBTAP00000027661 // …
GO:0007275	P	multicellular organism development	39	91	4554	45151	6e-16	1.1e-13	// ENSBTAP00000028355 // ENSBTAP00000014355 // ENSBTAP00000045737 // ENSBTAP00000014805 // ENSBTAP00000019209 // ENSBTAP00000020904 // ENSBTAP00000000213 // ENSBTAP00000017670 // ENSBTAP00000002973 // ENSBTAP00000002011 // ENSBTAP00000008793 // ENSBTAP00000019613 // ENSBTAP00000008357 // ENSBTAP00000019278 // ENSBTAP00000014850 // ENSBTAP00000027661 // ENSBTAP00000004318 // ENSBTAP00000008460 // …
GO:0048731	P	system development	32	91	4080	45151	7.1e-12	1.2e-09	// ENSBTAP00000028355 // ENSBTAP00000014355 // ENSBTAP00000014805 // ENSBTAP00000019209 // ENSBTAP00000020904 // ENSBTAP00000000213 // ENSBTAP00000017670 // ENSBTAP00000002973 // ENSBTAP00000002011 // ENSBTAP00000008793 // ENSBTAP00000019613 // ENSBTAP00000008357 // ENSBTAP00000014850 // ENSBTAP00000027661 // ENSBTAP00000004318 // ENSBTAP00000008460 // ENSBTAP00000027656 // ENSBTAP00000023352 // …
GO:0009791	P	post-embryonic development	8	91	95	45151	4e-11	5.7e-09	// ENSBTAP00000023352 // ENSBTAP00000017252 // ENSBTAP00000008181 // ENSBTAP00000009982 // ENSBTAP00000000213 // ENSBTAP00000012068 // ENSBTAP00000014069 // ENSBTAP00000027155
GO:0048569	P	post-embryonic organ development	5	91	14	45151	3.3e-10	4.2e-08	// ENSBTAP00000023352 // ENSBTAP00000000213 // ENSBTAP00000008181 // ENSBTAP00000017252 // ENSBTAP00000009982
GO:0048729	P	tissue morphogenesis	10	91	540	45151	1.7e-07	2e-05	// ENSBTAP00000023352 // ENSBTAP00000014355 // ENSBTAP00000017252 // ENSBTAP00000009982 // ENSBTAP00000014805 // ENSBTAP00000000213 // ENSBTAP00000017670 // ENSBTAP00000002973 // ENSBTAP00000019613 // ENSBTAP00000008357
GO:0060562	P	epithelial tube morphogenesis	8	91	300	45151	2.2e-07	2.3e-05	// ENSBTAP00000023352 // ENSBTAP00000014355 // ENSBTAP00000017252 // ENSBTAP00000009982 // ENSBTAP00000014805 // ENSBTAP00000000213 // ENSBTAP00000019613 // ENSBTAP00000008357
GO:0002009	P	morphogenesis of an epithelium	9	91	441	45151	3.4e-07	3.2e-05	// ENSBTAP00000023352 // ENSBTAP00000014355 // ENSBTAP00000017252 // ENSBTAP00000009982 // ENSBTAP00000014805 // ENSBTAP00000000213 // ENSBTAP00000002973 // ENSBTAP00000019613 // ENSBTAP00000008357
GO:0009790	P	embryo development	12	91	947	45151	5.2e-07	4.3e-05	// ENSBTAP00000023352 // ENSBTAP00000014355 // ENSBTAP00000017252 // ENSBTAP00000008181 // ENSBTAP00000009982 // ENSBTAP00000033771 // ENSBTAP00000010744 // ENSBTAP00000044376 // ENSBTAP00000017670 // ENSBTAP00000002973 // ENSBTAP00000014805 // ENSBTAP00000023704
GO:0035239	P	tube morphogenesis	8	91	336	45151	5.1e-07	4.3e-05	// ENSBTAP00000023352 // ENSBTAP00000014355 // ENSBTAP00000017252 // ENSBTAP00000009982 // ENSBTAP00000014805 // ENSBTAP00000000213 // ENSBTAP00000019613 // ENSBTAP00000008357
GO:0009888	P	tissue development	15	91	1579	45151	6.6e-07	5.1e-05	// ENSBTAP00000023352 // ENSBTAP00000014850 // ENSBTAP00000014355 // ENSBTAP00000017252 // ENSBTAP00000011361 // ENSBTAP00000009982 // ENSBTAP00000008460 // ENSBTAP00000000213 // ENSBTAP00000017670 // ENSBTAP00000000796 // ENSBTAP00000002973 // ENSBTAP00000020501 // ENSBTAP00000014805 // ENSBTAP00000019613 // ENSBTAP00000008357
GO:0009653	P	anatomical structure morphogenesis	19	91	2598	45151	9.3e-07	6.6e-05	// ENSBTAP00000010556 // ENSBTAP00000023352 // ENSBTAP00000019278 // ENSBTAP00000014355 // ENSBTAP00000017252 // ENSBTAP00000027661 // ENSBTAP00000041323 // ENSBTAP00000004318 // ENSBTAP00000003653 // ENSBTAP00000009982 // ENSBTAP00000008460 // ENSBTAP00000017906 // ENSBTAP00000000213 // ENSBTAP00000017670 // ENSBTAP00000013354 // ENSBTAP00000002973 // ENSBTAP00000014805 // ENSBTAP00000019613 // …
GO:0048513	P	animal organ development	20	91	2892	45151	1.1e-06	7.3e-05	// ENSBTAP00000023352 // ENSBTAP00000014850 // ENSBTAP00000014355 // ENSBTAP00000017252 // ENSBTAP00000004318 // ENSBTAP00000011361 // ENSBTAP00000008181 // ENSBTAP00000009982 // ENSBTAP00000033771 // ENSBTAP00000020904 // ENSBTAP00000000213 // ENSBTAP00000017670 // ENSBTAP00000000796 // ENSBTAP00000012068 // ENSBTAP00000027656 // ENSBTAP00000008793 // ENSBTAP00000020501 // ENSBTAP00000019613 // …
GO:0007389	P	pattern specification process	8	91	407	45151	2e-06	0.00013	// ENSBTAP00000023352 // ENSBTAP00000017252 // ENSBTAP00000011361 // ENSBTAP00000008181 // ENSBTAP00000009982 // ENSBTAP00000000213 // ENSBTAP00000017670 // ENSBTAP00000008357
GO:0035295	P	tube development	9	91	554	45151	2.1e-06	0.00013	// ENSBTAP00000023352 // ENSBTAP00000014355 // ENSBTAP00000017252 // ENSBTAP00000009982 // ENSBTAP00000014805 // ENSBTAP00000000213 // ENSBTAP00000017670 // ENSBTAP00000019613 // ENSBTAP00000008357
GO:0003002	P	regionalization	7	91	322	45151	4.8e-06	0.00028	// ENSBTAP00000023352 // ENSBTAP00000017252 // ENSBTAP00000011361 // ENSBTAP00000008181 // ENSBTAP00000009982 // ENSBTAP00000000213 // ENSBTAP00000017670
GO:0007399	P	nervous system development	15	91	1988	45151	1.1e-05	0.00058	// ENSBTAP00000023352 // ENSBTAP00000028355 // ENSBTAP00000014355 // ENSBTAP00000013354 // ENSBTAP00000008181 // ENSBTAP00000023167 // ENSBTAP00000010058 // ENSBTAP00000019209 // ENSBTAP00000017906 // ENSBTAP00000000213 // ENSBTAP00000017670 // ENSBTAP00000027656 // ENSBTAP00000002973 // ENSBTAP00000008460 // ENSBTAP00000014805
GO:0009792	P	embryo development ending in birth or egg hatching	8	91	569	45151	2.2e-05	0.0011	// ENSBTAP00000023352 // ENSBTAP00000023704 // ENSBTAP00000008181 // ENSBTAP00000010744 // ENSBTAP00000044376 // ENSBTAP00000017670 // ENSBTAP00000002973 // ENSBTAP00000014805
GO:0060429	P	epithelium development	10	91	939	45151	2.2e-05	0.0011	// ENSBTAP00000023352 // ENSBTAP00000014355 // ENSBTAP00000017252 // ENSBTAP00000009982 // ENSBTAP00000014805 // ENSBTAP00000000213 // ENSBTAP00000017670 // ENSBTAP00000002973 // ENSBTAP00000019613 // ENSBTAP00000008357
GO:0016049	P	cell growth	7	91	451	45151	4.1e-05	0.0019	// ENSBTAP00000027556 // ENSBTAP00000013354 // ENSBTAP00000008460 // ENSBTAP00000010744 // ENSBTAP00000002973 // ENSBTAP00000010058 // ENSBTAP00000008357
GO:0050896	P	response to stimulus	46	91	13828	45151	5.8e-05	0.0027	// ENSBTAP00000027556 // ENSBTAP00000006439 // ENSBTAP00000000566 // ENSBTAP00000002051 // ENSBTAP00000024715 // ENSBTAP00000019209 // ENSBTAP00000002973 // ENSBTAP00000020904 // ENSBTAP00000018278 // ENSBTAP00000017670 // ENSBTAP00000020043 // ENSBTAP00000008793 // ENSBTAP00000002970 // ENSBTAP00000008357 // ENSBTAP00000014850 // ENSBTAP00000046014 // ENSBTAP00000010617 // ENSBTAP00000027661 // …
GO:0044699	P	single-organism process	62	91	21537	45151	6.7e-05	0.0029	// ENSBTAP00000010556 // ENSBTAP00000028355 // ENSBTAP00000023221 // ENSBTAP00000014355 // ENSBTAP00000006439 // ENSBTAP00000045737 // ENSBTAP00000001536 // ENSBTAP00000002051 // ENSBTAP00000024715 // ENSBTAP00000014805 // ENSBTAP00000019209 // ENSBTAP00000020904 // ENSBTAP00000018278 // ENSBTAP00000017670 // ENSBTAP00000002973 // ENSBTAP00000002011 // ENSBTAP00000011643 // ENSBTAP00000002970 // …
GO:0040007	P	growth	9	91	906	45151	9.7e-05	0.0041	// ENSBTAP00000027556 // ENSBTAP00000013354 // ENSBTAP00000011361 // ENSBTAP00000010058 // ENSBTAP00000010744 // ENSBTAP00000002973 // ENSBTAP00000008460 // ENSBTAP00000014318 // ENSBTAP00000008357
GO:0007155	P	cell adhesion	12	91	1624	45151	0.00011	0.0043	// ENSBTAP00000019278 // ENSBTAP00000028355 // ENSBTAP00000014355 // ENSBTAP00000027661 // ENSBTAP00000013354 // ENSBTAP00000004124 // ENSBTAP00000019209 // ENSBTAP00000017906 // ENSBTAP00000018278 // ENSBTAP00000044376 // ENSBTAP00000008793 // ENSBTAP00000003653
GO:0006950	P	response to stress	19	91	3651	45151	0.00011	0.0043	// ENSBTAP00000027556 // ENSBTAP00000014850 // ENSBTAP00000010617 // ENSBTAP00000006439 // ENSBTAP00000013354 // ENSBTAP00000011361 // ENSBTAP00000018584 // ENSBTAP00000024715 // ENSBTAP00000008460 // ENSBTAP00000027661 // ENSBTAP00000020904 // ENSBTAP00000018278 // ENSBTAP00000029273 // ENSBTAP00000001336 // ENSBTAP00000017688 // ENSBTAP00000012068 // ENSBTAP00000009982 // ENSBTAP00000008793 // …
GO:0022610	P	biological adhesion	12	91	1632	45151	0.00011	0.0043	// ENSBTAP00000019278 // ENSBTAP00000028355 // ENSBTAP00000014355 // ENSBTAP00000027661 // ENSBTAP00000013354 // ENSBTAP00000004124 // ENSBTAP00000019209 // ENSBTAP00000017906 // ENSBTAP00000018278 // ENSBTAP00000044376 // ENSBTAP00000008793 // ENSBTAP00000003653
GO:0009719	P	response to endogenous stimulus	11	91	1459	45151	0.00018	0.0066	// ENSBTAP00000010617 // ENSBTAP00000004318 // ENSBTAP00000011361 // ENSBTAP00000008181 // ENSBTAP00000010058 // ENSBTAP00000033771 // ENSBTAP00000010744 // ENSBTAP00000002973 // ENSBTAP00000009982 // ENSBTAP00000008793 // ENSBTAP00000014069
GO:0009725	P	response to hormone	8	91	793	45151	0.00022	0.0078	// ENSBTAP00000010617 // ENSBTAP00000011361 // ENSBTAP00000008181 // ENSBTAP00000010058 // ENSBTAP00000033771 // ENSBTAP00000010744 // ENSBTAP00000002973 // ENSBTAP00000008793
GO:0010033	P	response to organic substance	15	91	2641	45151	0.00026	0.0089	// ENSBTAP00000027556 // ENSBTAP00000046014 // ENSBTAP00000010617 // ENSBTAP00000004318 // ENSBTAP00000011361 // ENSBTAP00000000566 // ENSBTAP00000008181 // ENSBTAP00000010058 // ENSBTAP00000033771 // ENSBTAP00000010744 // ENSBTAP00000013354 // ENSBTAP00000002973 // ENSBTAP00000009982 // ENSBTAP00000008793 // ENSBTAP00000014069
GO:0007517	P	muscle organ development	5	91	290	45151	0.00034	0.011	// ENSBTAP00000012068 // ENSBTAP00000023352 // ENSBTAP00000020501 // ENSBTAP00000011361 // ENSBTAP00000014850
GO:0009887	P	organ morphogenesis	8	91	869	45151	0.0004	0.013	// ENSBTAP00000023352 // ENSBTAP00000017252 // ENSBTAP00000004318 // ENSBTAP00000009982 // ENSBTAP00000000213 // ENSBTAP00000017670 // ENSBTAP00000019613 // ENSBTAP00000008357
GO:0003008	P	system process	14	91	2448	45151	0.0004	0.013	// ENSBTAP00000023352 // ENSBTAP00000046014 // ENSBTAP00000010617 // ENSBTAP00000008487 // ENSBTAP00000040448 // ENSBTAP00000027656 // ENSBTAP00000003653 // ENSBTAP00000009982 // ENSBTAP00000019613 // ENSBTAP00000033771 // ENSBTAP00000017906 // ENSBTAP00000012068 // ENSBTAP00000011643 // ENSBTAP00000008793
GO:0007166	P	cell surface receptor signaling pathway	15	91	2770	45151	0.00043	0.013	// ENSBTAP00000002970 // ENSBTAP00000022654 // ENSBTAP00000019758 // ENSBTAP00000041323 // ENSBTAP00000004318 // ENSBTAP00000003653 // ENSBTAP00000011361 // ENSBTAP00000008181 // ENSBTAP00000010058 // ENSBTAP00000017670 // ENSBTAP00000017648 // ENSBTAP00000005599 // ENSBTAP00000009982 // ENSBTAP00000014069 // ENSBTAP00000008357
GO:0030154	P	cell differentiation	17	91	3506	45151	0.0006	0.018	// ENSBTAP00000010556 // ENSBTAP00000023352 // ENSBTAP00000028775 // ENSBTAP00000014355 // ENSBTAP00000009982 // ENSBTAP00000004318 // ENSBTAP00000008181 // ENSBTAP00000020904 // ENSBTAP00000008460 // ENSBTAP00000019209 // ENSBTAP00000017906 // ENSBTAP00000000213 // ENSBTAP00000017670 // ENSBTAP00000000796 // ENSBTAP00000002973 // ENSBTAP00000013354 // ENSBTAP00000008793
GO:0061061	P	muscle structure development	6	91	507	45151	0.00061	0.018	// ENSBTAP00000023352 // ENSBTAP00000014850 // ENSBTAP00000011361 // ENSBTAP00000017670 // ENSBTAP00000012068 // ENSBTAP00000020501
GO:0007167	P	enzyme linked receptor protein signaling pathway	8	91	937	45151	0.00065	0.019	// ENSBTAP00000019758 // ENSBTAP00000004318 // ENSBTAP00000003653 // ENSBTAP00000011361 // ENSBTAP00000008181 // ENSBTAP00000010058 // ENSBTAP00000009982 // ENSBTAP00000014069
GO:0006952	P	defense response	10	91	1442	45151	0.00068	0.019	// ENSBTAP00000006439 // ENSBTAP00000013354 // ENSBTAP00000011361 // ENSBTAP00000009982 // ENSBTAP00000001336 // ENSBTAP00000027661 // ENSBTAP00000018278 // ENSBTAP00000029273 // ENSBTAP00000024715 // ENSBTAP00000008793
GO:0065007	P	biological regulation	53	91	18573	45151	0.00075	0.02	// ENSBTAP00000010556 // ENSBTAP00000027556 // ENSBTAP00000023221 // ENSBTAP00000014355 // ENSBTAP00000006439 // ENSBTAP00000028239 // ENSBTAP00000002051 // ENSBTAP00000024715 // ENSBTAP00000014805 // ENSBTAP00000019209 // ENSBTAP00000018278 // ENSBTAP00000017670 // ENSBTAP00000002973 // ENSBTAP00000011643 // ENSBTAP00000002970 // ENSBTAP00000019613 // ENSBTAP00000008793 // ENSBTAP00000008357 // …
GO:0048869	P	cellular developmental process	18	91	3972	45151	0.0009	0.024	// ENSBTAP00000010556 // ENSBTAP00000023352 // ENSBTAP00000019278 // ENSBTAP00000028775 // ENSBTAP00000014355 // ENSBTAP00000009982 // ENSBTAP00000004318 // ENSBTAP00000008181 // ENSBTAP00000020904 // ENSBTAP00000008460 // ENSBTAP00000019209 // ENSBTAP00000017906 // ENSBTAP00000000213 // ENSBTAP00000017670 // ENSBTAP00000000796 // ENSBTAP00000002973 // ENSBTAP00000013354 // ENSBTAP00000008793
GO:0001558	P	regulation of cell growth	5	91	366	45151	0.00094	0.024	// ENSBTAP00000013354 // ENSBTAP00000008460 // ENSBTAP00000010744 // ENSBTAP00000008357 // ENSBTAP00000010058
GO:0033993	P	response to lipid	7	91	789	45151	0.0011	0.029	// ENSBTAP00000010617 // ENSBTAP00000011361 // ENSBTAP00000000566 // ENSBTAP00000033771 // ENSBTAP00000010744 // ENSBTAP00000002973 // ENSBTAP00000008793
GO:0048545	P	response to steroid hormone	5	91	395	45151	0.0013	0.032	// ENSBTAP00000002973 // ENSBTAP00000033771 // ENSBTAP00000008793 // ENSBTAP00000010744 // ENSBTAP00000010617
GO:0040008	P	regulation of growth	6	91	590	45151	0.0013	0.032	// ENSBTAP00000013354 // ENSBTAP00000008460 // ENSBTAP00000010744 // ENSBTAP00000010058 // ENSBTAP00000014318 // ENSBTAP00000008357
GO:0003006	P	developmental process involved in reproduction	6	91	600	45151	0.0014	0.034	// ENSBTAP00000010556 // ENSBTAP00000014355 // ENSBTAP00000004318 // ENSBTAP00000009982 // ENSBTAP00000008181 // ENSBTAP00000010744
GO:0008015	P	blood circulation	5	91	404	45151	0.0014	0.034	// ENSBTAP00000012068 // ENSBTAP00000046014 // ENSBTAP00000019613 // ENSBTAP00000010617 // ENSBTAP00000009982
GO:0003013	P	circulatory system process	5	91	410	45151	0.0015	0.035	// ENSBTAP00000012068 // ENSBTAP00000046014 // ENSBTAP00000019613 // ENSBTAP00000010617 // ENSBTAP00000009982
GO:0050789	P	regulation of biological process	50	91	17621	45151	0.0015	0.035	// ENSBTAP00000027556 // ENSBTAP00000014355 // ENSBTAP00000006439 // ENSBTAP00000028239 // ENSBTAP00000002051 // ENSBTAP00000024715 // ENSBTAP00000014805 // ENSBTAP00000019209 // ENSBTAP00000018278 // ENSBTAP00000017670 // ENSBTAP00000002973 // ENSBTAP00000008793 // ENSBTAP00000002970 // ENSBTAP00000019613 // ENSBTAP00000008357 // ENSBTAP00000019278 // ENSBTAP00000027656 // ENSBTAP00000010617 // …
GO:0014070	P	response to organic cyclic compound	7	91	837	45151	0.0016	0.035	// ENSBTAP00000027556 // ENSBTAP00000010617 // ENSBTAP00000011361 // ENSBTAP00000033771 // ENSBTAP00000010744 // ENSBTAP00000002973 // ENSBTAP00000008793
GO:0006954	P	inflammatory response	6	91	622	45151	0.0017	0.037	// ENSBTAP00000027661 // ENSBTAP00000011361 // ENSBTAP00000009982 // ENSBTAP00000018278 // ENSBTAP00000006439 // ENSBTAP00000008793
GO:0048468	P	cell development	11	91	1971	45151	0.0021	0.044	// ENSBTAP00000010556 // ENSBTAP00000023352 // ENSBTAP00000014355 // ENSBTAP00000013354 // ENSBTAP00000008181 // ENSBTAP00000008460 // ENSBTAP00000017906 // ENSBTAP00000000213 // ENSBTAP00000017670 // ENSBTAP00000002973 // ENSBTAP00000009982
GO:0044700	P	single organism signaling	33	91	10208	45151	0.0022	0.045	// ENSBTAP00000027556 // ENSBTAP00000014355 // ENSBTAP00000002051 // ENSBTAP00000024715 // ENSBTAP00000019209 // ENSBTAP00000018278 // ENSBTAP00000017670 // ENSBTAP00000002973 // ENSBTAP00000008793 // ENSBTAP00000002970 // ENSBTAP00000008357 // ENSBTAP00000010617 // ENSBTAP00000004318 // ENSBTAP00000018584 // ENSBTAP00000008460 // ENSBTAP00000022654 // ENSBTAP00000017252 // ENSBTAP00000041323 // …
GO:0050793	P	regulation of developmental process	11	91	1983	45151	0.0022	0.045	// ENSBTAP00000023352 // ENSBTAP00000019278 // ENSBTAP00000017252 // ENSBTAP00000013354 // ENSBTAP00000008181 // ENSBTAP00000016963 // ENSBTAP00000000213 // ENSBTAP00000017670 // ENSBTAP00000008793 // ENSBTAP00000019613 // ENSBTAP00000008357
GO:0000003	P	reproduction	8	91	1170	45151	0.0026	0.049	// ENSBTAP00000010556 // ENSBTAP00000009255 // ENSBTAP00000014355 // ENSBTAP00000004318 // ENSBTAP00000008181 // ENSBTAP00000009982 // ENSBTAP00000010744 // ENSBTAP00000014318
GO:0007154	P	cell communication	33	91	10294	45151	0.0026	0.049	// ENSBTAP00000027556 // ENSBTAP00000014355 // ENSBTAP00000002051 // ENSBTAP00000024715 // ENSBTAP00000019209 // ENSBTAP00000018278 // ENSBTAP00000017670 // ENSBTAP00000002973 // ENSBTAP00000008793 // ENSBTAP00000002970 // ENSBTAP00000008357 // ENSBTAP00000010617 // ENSBTAP00000004318 // ENSBTAP00000018584 // ENSBTAP00000008460 // ENSBTAP00000022654 // ENSBTAP00000017252 // ENSBTAP00000041323 // …
GO:0023052	P	signaling	33	91	10271	45151	0.0025	0.049	// ENSBTAP00000027556 // ENSBTAP00000014355 // ENSBTAP00000002051 // ENSBTAP00000024715 // ENSBTAP00000019209 // ENSBTAP00000018278 // ENSBTAP00000017670 // ENSBTAP00000002973 // ENSBTAP00000008793 // ENSBTAP00000002970 // ENSBTAP00000008357 // ENSBTAP00000010617 // ENSBTAP00000004318 // ENSBTAP00000018584 // ENSBTAP00000008460 // ENSBTAP00000022654 // ENSBTAP00000017252 // ENSBTAP00000041323 // …
GO:0010646	P	regulation of cell communication	14	91	2970	45151	0.0025	0.049	// ENSBTAP00000027556 // ENSBTAP00000010617 // ENSBTAP00000017252 // ENSBTAP00000041323 // ENSBTAP00000004318 // ENSBTAP00000008181 // ENSBTAP00000024715 // ENSBTAP00000010058 // ENSBTAP00000017906 // ENSBTAP00000018278 // ENSBTAP00000005599 // ENSBTAP00000008793 // ENSBTAP00000014069 // ENSBTAP00000028880
GO:0071495	P	cellular response to endogenous stimulus	8	91	1171	45151	0.0026	0.049	// ENSBTAP00000004318 // ENSBTAP00000011361 // ENSBTAP00000008181 // ENSBTAP00000010058 // ENSBTAP00000010744 // ENSBTAP00000002973 // ENSBTAP00000009982 // ENSBTAP00000014069
GO:1901700	P	response to oxygen-containing compound	8	91	1198	45151	0.003	0.055	// ENSBTAP00000027556 // ENSBTAP00000010617 // ENSBTAP00000013354 // ENSBTAP00000011361 // ENSBTAP00000000566 // ENSBTAP00000008181 // ENSBTAP00000033771 // ENSBTAP00000002973
GO:0023051	P	regulation of signaling	14	91	3042	45151	0.0031	0.056	// ENSBTAP00000027556 // ENSBTAP00000010617 // ENSBTAP00000017252 // ENSBTAP00000041323 // ENSBTAP00000004318 // ENSBTAP00000008181 // ENSBTAP00000024715 // ENSBTAP00000010058 // ENSBTAP00000017906 // ENSBTAP00000018278 // ENSBTAP00000005599 // ENSBTAP00000008793 // ENSBTAP00000014069 // ENSBTAP00000028880
GO:0048646	P	anatomical structure formation involved in morphogenesis	8	91	1223	45151	0.0034	0.061	// ENSBTAP00000010556 // ENSBTAP00000023352 // ENSBTAP00000014355 // ENSBTAP00000009982 // ENSBTAP00000014805 // ENSBTAP00000017670 // ENSBTAP00000019613 // ENSBTAP00000008357
GO:0007276	P	gamete generation	5	91	495	45151	0.0034	0.061	// ENSBTAP00000010556 // ENSBTAP00000004318 // ENSBTAP00000009982 // ENSBTAP00000014355 // ENSBTAP00000008181
GO:0042221	P	response to chemical	18	91	4501	45151	0.0036	0.062	// ENSBTAP00000008460 // ENSBTAP00000027556 // ENSBTAP00000046014 // ENSBTAP00000010617 // ENSBTAP00000004318 // ENSBTAP00000011361 // ENSBTAP00000000566 // ENSBTAP00000008181 // ENSBTAP00000010058 // ENSBTAP00000033771 // ENSBTAP00000017906 // ENSBTAP00000017688 // ENSBTAP00000013354 // ENSBTAP00000002973 // ENSBTAP00000009982 // ENSBTAP00000008793 // ENSBTAP00000014069 // ENSBTAP00000010744
GO:0098609	P	cell-cell adhesion	7	91	994	45151	0.0041	0.07	// ENSBTAP00000014355 // ENSBTAP00000027661 // ENSBTAP00000013354 // ENSBTAP00000003653 // ENSBTAP00000019209 // ENSBTAP00000017906 // ENSBTAP00000008793
GO:0007267	P	cell-cell signaling	8	91	1282	45151	0.0045	0.076	// ENSBTAP00000027556 // ENSBTAP00000014355 // ENSBTAP00000010617 // ENSBTAP00000041323 // ENSBTAP00000017670 // ENSBTAP00000017648 // ENSBTAP00000005599 // ENSBTAP00000008357
GO:0007610	P	behavior	5	91	537	45151	0.0048	0.08	// ENSBTAP00000012068 // ENSBTAP00000027656 // ENSBTAP00000009255 // ENSBTAP00000017648 // ENSBTAP00000010058
GO:0051239	P	regulation of multicellular organismal process	12	91	2538	45151	0.005	0.082	// ENSBTAP00000017252 // ENSBTAP00000006439 // ENSBTAP00000013354 // ENSBTAP00000008181 // ENSBTAP00000009982 // ENSBTAP00000033771 // ENSBTAP00000000213 // ENSBTAP00000017670 // ENSBTAP00000012068 // ENSBTAP00000008793 // ENSBTAP00000019613 // ENSBTAP00000008357
GO:0048598	P	embryonic morphogenesis	5	91	565	45151	0.006	0.096	// ENSBTAP00000023352 // ENSBTAP00000014805 // ENSBTAP00000014355 // ENSBTAP00000017670 // ENSBTAP00000009982
GO:0007165	P	signal transduction	30	91	9751	45151	0.0081	0.13	// ENSBTAP00000002051 // ENSBTAP00000024715 // ENSBTAP00000019209 // ENSBTAP00000018278 // ENSBTAP00000017670 // ENSBTAP00000002973 // ENSBTAP00000008793 // ENSBTAP00000002970 // ENSBTAP00000008357 // ENSBTAP00000010617 // ENSBTAP00000004318 // ENSBTAP00000018584 // ENSBTAP00000008460 // ENSBTAP00000022654 // ENSBTAP00000017252 // ENSBTAP00000041323 // ENSBTAP00000003653 // ENSBTAP00000011361 // …
GO:0009966	P	regulation of signal transduction	12	91	2694	45151	0.008	0.13	// ENSBTAP00000010617 // ENSBTAP00000017252 // ENSBTAP00000004318 // ENSBTAP00000008181 // ENSBTAP00000024715 // ENSBTAP00000010058 // ENSBTAP00000017906 // ENSBTAP00000018278 // ENSBTAP00000005599 // ENSBTAP00000008793 // ENSBTAP00000014069 // ENSBTAP00000028880
GO:0032989	P	cellular component morphogenesis	8	91	1419	45151	0.0081	0.13	// ENSBTAP00000010556 // ENSBTAP00000023352 // ENSBTAP00000019278 // ENSBTAP00000013354 // ENSBTAP00000008460 // ENSBTAP00000017906 // ENSBTAP00000017670 // ENSBTAP00000002973
GO:0032870	P	cellular response to hormone stimulus	5	91	613	45151	0.0083	0.13	// ENSBTAP00000002973 // ENSBTAP00000011361 // ENSBTAP00000010744 // ENSBTAP00000008181 // ENSBTAP00000010058
GO:0048609	P	multicellular organismal reproductive process	5	91	618	45151	0.0086	0.13	// ENSBTAP00000010556 // ENSBTAP00000004318 // ENSBTAP00000009982 // ENSBTAP00000014355 // ENSBTAP00000008181
GO:0032504	P	multicellular organism reproduction	5	91	635	45151	0.0096	0.14	// ENSBTAP00000010556 // ENSBTAP00000004318 // ENSBTAP00000009982 // ENSBTAP00000014355 // ENSBTAP00000008181
GO:0019953	P	sexual reproduction	5	91	664	45151	0.011	0.17	// ENSBTAP00000010556 // ENSBTAP00000004318 // ENSBTAP00000009982 // ENSBTAP00000014355 // ENSBTAP00000008181
GO:0048583	P	regulation of response to stimulus	14	91	3550	45151	0.012	0.17	// ENSBTAP00000010617 // ENSBTAP00000017252 // ENSBTAP00000004318 // ENSBTAP00000008181 // ENSBTAP00000024715 // ENSBTAP00000010058 // ENSBTAP00000017906 // ENSBTAP00000018278 // ENSBTAP00000029273 // ENSBTAP00000013354 // ENSBTAP00000005599 // ENSBTAP00000008793 // ENSBTAP00000014069 // ENSBTAP00000028880
GO:0051704	P	multi-organism process	9	91	1845	45151	0.012	0.18	// ENSBTAP00000010556 // ENSBTAP00000014355 // ENSBTAP00000004318 // ENSBTAP00000008181 // ENSBTAP00000001336 // ENSBTAP00000009982 // ENSBTAP00000000213 // ENSBTAP00000008793 // ENSBTAP00000016989
GO:0048519	P	negative regulation of biological process	16	91	4403	45151	0.015	0.21	// ENSBTAP00000017670 // ENSBTAP00000010617 // ENSBTAP00000005599 // ENSBTAP00000004318 // ENSBTAP00000008181 // ENSBTAP00000024715 // ENSBTAP00000010058 // ENSBTAP00000000213 // ENSBTAP00000023167 // ENSBTAP00000021459 // ENSBTAP00000000796 // ENSBTAP00000033771 // ENSBTAP00000013354 // ENSBTAP00000008793 // ENSBTAP00000014069 // ENSBTAP00000010744
GO:2000026	P	regulation of multicellular organismal development	8	91	1587	45151	0.015	0.21	// ENSBTAP00000017252 // ENSBTAP00000013354 // ENSBTAP00000008181 // ENSBTAP00000000213 // ENSBTAP00000017670 // ENSBTAP00000008793 // ENSBTAP00000019613 // ENSBTAP00000008357
GO:0048523	P	negative regulation of cellular process	15	91	4120	45151	0.018	0.24	// ENSBTAP00000017670 // ENSBTAP00000010617 // ENSBTAP00000005599 // ENSBTAP00000004318 // ENSBTAP00000008181 // ENSBTAP00000024715 // ENSBTAP00000010058 // ENSBTAP00000000213 // ENSBTAP00000023167 // ENSBTAP00000021459 // ENSBTAP00000000796 // ENSBTAP00000033771 // ENSBTAP00000013354 // ENSBTAP00000008793 // ENSBTAP00000014069
GO:0048699	P	generation of neurons	7	91	1325	45151	0.018	0.24	// ENSBTAP00000023352 // ENSBTAP00000013354 // ENSBTAP00000008460 // ENSBTAP00000017906 // ENSBTAP00000000213 // ENSBTAP00000017670 // ENSBTAP00000002973
GO:0044703	P	multi-organism reproductive process	5	91	760	45151	0.019	0.26	// ENSBTAP00000010556 // ENSBTAP00000004318 // ENSBTAP00000009982 // ENSBTAP00000014355 // ENSBTAP00000008181
GO:0051128	P	regulation of cellular component organization	10	91	2342	45151	0.02	0.26	// ENSBTAP00000019278 // ENSBTAP00000008460 // ENSBTAP00000028239 // ENSBTAP00000008181 // ENSBTAP00000010058 // ENSBTAP00000010744 // ENSBTAP00000021459 // ENSBTAP00000013354 // ENSBTAP00000041997 // ENSBTAP00000008357
GO:0010648	P	negative regulation of cell communication	6	91	1048	45151	0.02	0.26	// ENSBTAP00000010617 // ENSBTAP00000004318 // ENSBTAP00000024715 // ENSBTAP00000005599 // ENSBTAP00000008793 // ENSBTAP00000014069
GO:0023057	P	negative regulation of signaling	6	91	1051	45151	0.02	0.26	// ENSBTAP00000010617 // ENSBTAP00000004318 // ENSBTAP00000024715 // ENSBTAP00000005599 // ENSBTAP00000008793 // ENSBTAP00000014069
GO:0051049	P	regulation of transport	8	91	1689	45151	0.021	0.27	// ENSBTAP00000010617 // ENSBTAP00000028239 // ENSBTAP00000018584 // ENSBTAP00000021459 // ENSBTAP00000013354 // ENSBTAP00000008793 // ENSBTAP00000041997 // ENSBTAP00000019613
GO:0007417	P	central nervous system development	5	91	783	45151	0.022	0.27	// ENSBTAP00000023352 // ENSBTAP00000027656 // ENSBTAP00000028355 // ENSBTAP00000014355 // ENSBTAP00000017670
GO:0044702	P	single organism reproductive process	6	91	1076	45151	0.022	0.28	// ENSBTAP00000010556 // ENSBTAP00000014355 // ENSBTAP00000004318 // ENSBTAP00000009982 // ENSBTAP00000008181 // ENSBTAP00000010744
GO:0050794	P	regulation of cellular process	44	91	16923	45151	0.022	0.28	// ENSBTAP00000027556 // ENSBTAP00000014355 // ENSBTAP00000006439 // ENSBTAP00000028239 // ENSBTAP00000002051 // ENSBTAP00000024715 // ENSBTAP00000014805 // ENSBTAP00000019209 // ENSBTAP00000018278 // ENSBTAP00000017670 // ENSBTAP00000002973 // ENSBTAP00000008793 // ENSBTAP00000002970 // ENSBTAP00000019613 // ENSBTAP00000008357 // ENSBTAP00000019278 // ENSBTAP00000027656 // ENSBTAP00000010617 // …
GO:0065008	P	regulation of biological quality	13	91	3514	45151	0.024	0.3	// ENSBTAP00000019278 // ENSBTAP00000009255 // ENSBTAP00000023221 // ENSBTAP00000010617 // ENSBTAP00000041323 // ENSBTAP00000013354 // ENSBTAP00000027556 // ENSBTAP00000009982 // ENSBTAP00000017906 // ENSBTAP00000010744 // ENSBTAP00000012068 // ENSBTAP00000011643 // ENSBTAP00000008793
GO:0022008	P	neurogenesis	7	91	1433	45151	0.026	0.32	// ENSBTAP00000023352 // ENSBTAP00000013354 // ENSBTAP00000008460 // ENSBTAP00000017906 // ENSBTAP00000000213 // ENSBTAP00000017670 // ENSBTAP00000002973
GO:0050877	P	neurological system process	8	91	1779	45151	0.028	0.33	// ENSBTAP00000008487 // ENSBTAP00000040448 // ENSBTAP00000027656 // ENSBTAP00000003653 // ENSBTAP00000033771 // ENSBTAP00000017906 // ENSBTAP00000012068 // ENSBTAP00000008793
GO:0070887	P	cellular response to chemical stimulus	10	91	2490	45151	0.029	0.34	// ENSBTAP00000004318 // ENSBTAP00000011361 // ENSBTAP00000008181 // ENSBTAP00000010058 // ENSBTAP00000017688 // ENSBTAP00000013354 // ENSBTAP00000002973 // ENSBTAP00000009982 // ENSBTAP00000014069 // ENSBTAP00000010744
GO:0051716	P	cellular response to stimulus	31	91	11215	45151	0.031	0.36	// ENSBTAP00000002051 // ENSBTAP00000024715 // ENSBTAP00000019209 // ENSBTAP00000018278 // ENSBTAP00000017670 // ENSBTAP00000002973 // ENSBTAP00000008793 // ENSBTAP00000002970 // ENSBTAP00000008357 // ENSBTAP00000010617 // ENSBTAP00000004318 // ENSBTAP00000018584 // ENSBTAP00000008460 // ENSBTAP00000010744 // ENSBTAP00000022654 // ENSBTAP00000017252 // ENSBTAP00000041323 // ENSBTAP00000003653 // …
GO:0022414	P	reproductive process	6	91	1168	45151	0.031	0.36	// ENSBTAP00000010556 // ENSBTAP00000014355 // ENSBTAP00000004318 // ENSBTAP00000009982 // ENSBTAP00000008181 // ENSBTAP00000010744
GO:0044763	P	single-organism cellular process	47	91	18769	45151	0.033	0.39	// ENSBTAP00000010556 // ENSBTAP00000027556 // ENSBTAP00000023221 // ENSBTAP00000014355 // ENSBTAP00000006439 // ENSBTAP00000001536 // ENSBTAP00000002051 // ENSBTAP00000024715 // ENSBTAP00000019209 // ENSBTAP00000020904 // ENSBTAP00000018278 // ENSBTAP00000017670 // ENSBTAP00000002973 // ENSBTAP00000011643 // ENSBTAP00000002970 // ENSBTAP00000019613 // ENSBTAP00000008793 // ENSBTAP00000008357 // …
GO:0072359	P	circulatory system development	5	91	906	45151	0.037	0.41	// ENSBTAP00000009982 // ENSBTAP00000020501 // ENSBTAP00000019613 // ENSBTAP00000008357 // ENSBTAP00000027661
GO:0072358	P	cardiovascular system development	5	91	906	45151	0.037	0.41	// ENSBTAP00000009982 // ENSBTAP00000020501 // ENSBTAP00000019613 // ENSBTAP00000008357 // ENSBTAP00000027661
GO:0030182	P	neuron differentiation	6	91	1217	45151	0.037	0.41	// ENSBTAP00000023352 // ENSBTAP00000013354 // ENSBTAP00000008460 // ENSBTAP00000017906 // ENSBTAP00000017670 // ENSBTAP00000002973
GO:0048585	P	negative regulation of response to stimulus	6	91	1225	45151	0.038	0.42	// ENSBTAP00000004318 // ENSBTAP00000024715 // ENSBTAP00000013354 // ENSBTAP00000005599 // ENSBTAP00000008793 // ENSBTAP00000014069
GO:0009968	P	negative regulation of signal transduction	5	91	969	45151	0.047	0.52	// ENSBTAP00000004318 // ENSBTAP00000008793 // ENSBTAP00000014069 // ENSBTAP00000024715 // ENSBTAP00000005599
GO:0051179	P	localization	23	91	8077	45151	0.049	0.53	// ENSBTAP00000001925 // ENSBTAP00000014355 // ENSBTAP00000028239 // ENSBTAP00000000566 // ENSBTAP00000008793 // ENSBTAP00000019613 // ENSBTAP00000017252 // ENSBTAP00000010617 // ENSBTAP00000018584 // ENSBTAP00000038164 // ENSBTAP00000041997 // ENSBTAP00000023352 // ENSBTAP00000027302 // ENSBTAP00000011214 // ENSBTAP00000033771 // ENSBTAP00000009255 // ENSBTAP00000013354 // ENSBTAP00000008181 // …
GO:0032879	P	regulation of localization	9	91	2396	45151	0.053	0.57	// ENSBTAP00000010617 // ENSBTAP00000028239 // ENSBTAP00000018584 // ENSBTAP00000008181 // ENSBTAP00000021459 // ENSBTAP00000013354 // ENSBTAP00000008793 // ENSBTAP00000041997 // ENSBTAP00000019613
GO:0051240	P	positive regulation of multicellular organismal process	6	91	1342	45151	0.055	0.58	// ENSBTAP00000017252 // ENSBTAP00000006439 // ENSBTAP00000009982 // ENSBTAP00000017670 // ENSBTAP00000019613 // ENSBTAP00000008357
GO:0071310	P	cellular response to organic substance	8	91	2068	45151	0.058	0.61	// ENSBTAP00000004318 // ENSBTAP00000011361 // ENSBTAP00000008181 // ENSBTAP00000010058 // ENSBTAP00000010744 // ENSBTAP00000002973 // ENSBTAP00000009982 // ENSBTAP00000014069
GO:0009605	P	response to external stimulus	8	91	2095	45151	0.061	0.64	// ENSBTAP00000027556 // ENSBTAP00000046014 // ENSBTAP00000013354 // ENSBTAP00000008181 // ENSBTAP00000008460 // ENSBTAP00000017906 // ENSBTAP00000008793 // ENSBTAP00000016989
GO:0008283	P	cell proliferation	7	91	1776	45151	0.068	0.71	// ENSBTAP00000008487 // ENSBTAP00000023167 // ENSBTAP00000010058 // ENSBTAP00000017670 // ENSBTAP00000000796 // ENSBTAP00000008793 // ENSBTAP00000014069
GO:0005975	P	carbohydrate metabolic process	5	91	1125	45151	0.078	0.8	// ENSBTAP00000011643 // ENSBTAP00000001536 // ENSBTAP00000010485 // ENSBTAP00000010617 // ENSBTAP00000044376
GO:0051234	P	establishment of localization	19	91	6796	45151	0.084	0.86	// ENSBTAP00000023352 // ENSBTAP00000001925 // ENSBTAP00000009255 // ENSBTAP00000010617 // ENSBTAP00000014355 // ENSBTAP00000011214 // ENSBTAP00000028239 // ENSBTAP00000000566 // ENSBTAP00000018584 // ENSBTAP00000033771 // ENSBTAP00000027302 // ENSBTAP00000017252 // ENSBTAP00000038164 // ENSBTAP00000021459 // ENSBTAP00000013354 // ENSBTAP00000012068 // ENSBTAP00000008793 // ENSBTAP00000041997 // …
GO:0008104	P	protein localization	6	91	2541	45151	0.41	1	// ENSBTAP00000013354 // ENSBTAP00000018584 // ENSBTAP00000008181 // ENSBTAP00000010744 // ENSBTAP00000008793 // ENSBTAP00000019613
GO:0080090	P	regulation of primary metabolic process	11	91	7538	45151	0.91	1	// ENSBTAP00000014355 // ENSBTAP00000010617 // ENSBTAP00000006439 // ENSBTAP00000004318 // ENSBTAP00000008181 // ENSBTAP00000009982 // ENSBTAP00000010744 // ENSBTAP00000027656 // ENSBTAP00000008793 // ENSBTAP00000014805 // ENSBTAP00000019613
GO:0019222	P	regulation of metabolic process	13	91	7898	45151	0.83	1	// ENSBTAP00000028775 // ENSBTAP00000014355 // ENSBTAP00000010617 // ENSBTAP00000006439 // ENSBTAP00000004318 // ENSBTAP00000008181 // ENSBTAP00000009982 // ENSBTAP00000010744 // ENSBTAP00000027656 // ENSBTAP00000033771 // ENSBTAP00000008793 // ENSBTAP00000014805 // ENSBTAP00000019613
GO:1901362	P	organic cyclic compound biosynthetic process	8	91	6234	45151	0.95	1	// ENSBTAP00000006439 // ENSBTAP00000004318 // ENSBTAP00000009982 // ENSBTAP00000008181 // ENSBTAP00000010744 // ENSBTAP00000027656 // ENSBTAP00000002973 // ENSBTAP00000014805
GO:1901360	P	organic cyclic compound metabolic process	13	91	9036	45151	0.94	1	// ENSBTAP00000027656 // ENSBTAP00000009407 // ENSBTAP00000006439 // ENSBTAP00000004318 // ENSBTAP00000008181 // ENSBTAP00000009982 // ENSBTAP00000010744 // ENSBTAP00000013354 // ENSBTAP00000002973 // ENSBTAP00000008793 // ENSBTAP00000014805 // ENSBTAP00000019613 // ENSBTAP00000008357
GO:0032774	P	RNA biosynthetic process	8	91	5423	45151	0.87	1	// ENSBTAP00000006439 // ENSBTAP00000004318 // ENSBTAP00000009982 // ENSBTAP00000008181 // ENSBTAP00000010744 // ENSBTAP00000027656 // ENSBTAP00000002973 // ENSBTAP00000014805
GO:0044710	P	single-organism metabolic process	7	91	5783	45151	0.96	1	// ENSBTAP00000010617 // ENSBTAP00000013354 // ENSBTAP00000001536 // ENSBTAP00000010485 // ENSBTAP00000009982 // ENSBTAP00000044376 // ENSBTAP00000008793
GO:0048518	P	positive regulation of biological process	12	91	5145	45151	0.34	1	// ENSBTAP00000028775 // ENSBTAP00000010617 // ENSBTAP00000017252 // ENSBTAP00000006439 // ENSBTAP00000018584 // ENSBTAP00000009982 // ENSBTAP00000017906 // ENSBTAP00000029273 // ENSBTAP00000017670 // ENSBTAP00000014318 // ENSBTAP00000019613 // ENSBTAP00000008357
GO:0033036	P	macromolecule localization	7	91	2997	45151	0.4	1	// ENSBTAP00000013354 // ENSBTAP00000018584 // ENSBTAP00000008181 // ENSBTAP00000010744 // ENSBTAP00000008793 // ENSBTAP00000014069 // ENSBTAP00000019613
GO:0042127	P	regulation of cell proliferation	5	91	1412	45151	0.16	1	// ENSBTAP00000008793 // ENSBTAP00000014069 // ENSBTAP00000023167 // ENSBTAP00000017670 // ENSBTAP00000000796
GO:0022607	P	cellular component assembly	7	91	2864	45151	0.36	1	// ENSBTAP00000010556 // ENSBTAP00000023352 // ENSBTAP00000013354 // ENSBTAP00000001948 // ENSBTAP00000008181 // ENSBTAP00000017670 // ENSBTAP00000002973
GO:0060255	P	regulation of macromolecule metabolic process	13	91	7540	45151	0.77	1	// ENSBTAP00000028775 // ENSBTAP00000014355 // ENSBTAP00000010617 // ENSBTAP00000006439 // ENSBTAP00000004318 // ENSBTAP00000008181 // ENSBTAP00000009982 // ENSBTAP00000010744 // ENSBTAP00000027656 // ENSBTAP00000033771 // ENSBTAP00000008793 // ENSBTAP00000014805 // ENSBTAP00000019613
GO:2001141	P	regulation of RNA biosynthetic process	7	91	5172	45151	0.91	1	// ENSBTAP00000006439 // ENSBTAP00000004318 // ENSBTAP00000008181 // ENSBTAP00000009982 // ENSBTAP00000014805 // ENSBTAP00000010744 // ENSBTAP00000027656
GO:0046483	P	heterocycle metabolic process	12	91	8772	45151	0.95	1	// ENSBTAP00000009407 // ENSBTAP00000006439 // ENSBTAP00000004318 // ENSBTAP00000008181 // ENSBTAP00000009982 // ENSBTAP00000010744 // ENSBTAP00000027656 // ENSBTAP00000002973 // ENSBTAP00000008793 // ENSBTAP00000014805 // ENSBTAP00000019613 // ENSBTAP00000008357
GO:0044249	P	cellular biosynthetic process	15	91	8508	45151	0.76	1	// ENSBTAP00000027656 // ENSBTAP00000010617 // ENSBTAP00000006439 // ENSBTAP00000028239 // ENSBTAP00000001536 // ENSBTAP00000008181 // ENSBTAP00000009982 // ENSBTAP00000017688 // ENSBTAP00000004318 // ENSBTAP00000013354 // ENSBTAP00000002973 // ENSBTAP00000008793 // ENSBTAP00000014805 // ENSBTAP00000008357 // ENSBTAP00000010744
GO:0019538	P	protein metabolic process	12	91	8363	45151	0.93	1	// ENSBTAP00000019573 // ENSBTAP00000028775 // ENSBTAP00000014355 // ENSBTAP00000010617 // ENSBTAP00000028239 // ENSBTAP00000009982 // ENSBTAP00000001336 // ENSBTAP00000004262 // ENSBTAP00000000213 // ENSBTAP00000029273 // ENSBTAP00000044376 // ENSBTAP00000008793
GO:0002376	P	immune system process	9	91	3257	45151	0.21	1	// ENSBTAP00000028775 // ENSBTAP00000013354 // ENSBTAP00000008181 // ENSBTAP00000024715 // ENSBTAP00000009982 // ENSBTAP00000020904 // ENSBTAP00000029273 // ENSBTAP00000020043 // ENSBTAP00000008793
GO:0019438	P	aromatic compound biosynthetic process	8	91	6107	45151	0.94	1	// ENSBTAP00000006439 // ENSBTAP00000004318 // ENSBTAP00000009982 // ENSBTAP00000008181 // ENSBTAP00000010744 // ENSBTAP00000027656 // ENSBTAP00000002973 // ENSBTAP00000014805
GO:0034645	P	cellular macromolecule biosynthetic process	11	91	7176	45151	0.87	1	// ENSBTAP00000027656 // ENSBTAP00000006439 // ENSBTAP00000028239 // ENSBTAP00000008181 // ENSBTAP00000009982 // ENSBTAP00000010744 // ENSBTAP00000004318 // ENSBTAP00000013354 // ENSBTAP00000002973 // ENSBTAP00000014805 // ENSBTAP00000008357
GO:0006928	P	movement of cell or subcellular component	5	91	1816	45151	0.3	1	// ENSBTAP00000023352 // ENSBTAP00000013354 // ENSBTAP00000017906 // ENSBTAP00000014355 // ENSBTAP00000008460
GO:0006807	P	nitrogen compound metabolic process	14	91	10259	45151	0.97	1	// ENSBTAP00000027656 // ENSBTAP00000009407 // ENSBTAP00000006439 // ENSBTAP00000028239 // ENSBTAP00000008181 // ENSBTAP00000009982 // ENSBTAP00000017688 // ENSBTAP00000004318 // ENSBTAP00000002973 // ENSBTAP00000008793 // ENSBTAP00000014805 // ENSBTAP00000019613 // ENSBTAP00000008357 // ENSBTAP00000010744
GO:0035556	P	intracellular signal transduction	8	91	3257	45151	0.33	1	// ENSBTAP00000010617 // ENSBTAP00000017252 // ENSBTAP00000013354 // ENSBTAP00000018584 // ENSBTAP00000024715 // ENSBTAP00000009982 // ENSBTAP00000017906 // ENSBTAP00000008793
GO:0097659	P	nucleic acid-templated transcription	8	91	5399	45151	0.87	1	// ENSBTAP00000006439 // ENSBTAP00000004318 // ENSBTAP00000009982 // ENSBTAP00000008181 // ENSBTAP00000010744 // ENSBTAP00000027656 // ENSBTAP00000002973 // ENSBTAP00000014805
GO:1901576	P	organic substance biosynthetic process	16	91	8628	45151	0.69	1	// ENSBTAP00000027656 // ENSBTAP00000028775 // ENSBTAP00000010617 // ENSBTAP00000006439 // ENSBTAP00000028239 // ENSBTAP00000001536 // ENSBTAP00000008181 // ENSBTAP00000009982 // ENSBTAP00000017688 // ENSBTAP00000004318 // ENSBTAP00000013354 // ENSBTAP00000002973 // ENSBTAP00000008793 // ENSBTAP00000014805 // ENSBTAP00000008357 // ENSBTAP00000010744
GO:0000902	P	cell morphogenesis	5	91	1336	45151	0.13	1	// ENSBTAP00000002973 // ENSBTAP00000013354 // ENSBTAP00000017906 // ENSBTAP00000019278 // ENSBTAP00000008460
GO:0044260	P	cellular macromolecule metabolic process	21	91	13281	45151	0.93	1	// ENSBTAP00000019573 // ENSBTAP00000027656 // ENSBTAP00000010744 // ENSBTAP00000009407 // ENSBTAP00000010617 // ENSBTAP00000006439 // ENSBTAP00000028239 // ENSBTAP00000004262 // ENSBTAP00000008181 // ENSBTAP00000001336 // ENSBTAP00000009982 // ENSBTAP00000033771 // ENSBTAP00000000213 // ENSBTAP00000004318 // ENSBTAP00000013354 // ENSBTAP00000002973 // ENSBTAP00000008793 // ENSBTAP00000014805 // …
GO:0016043	P	cellular component organization	18	91	7059	45151	0.17	1	// ENSBTAP00000010556 // ENSBTAP00000023352 // ENSBTAP00000008460 // ENSBTAP00000019278 // ENSBTAP00000014355 // ENSBTAP00000028239 // ENSBTAP00000017670 // ENSBTAP00000001948 // ENSBTAP00000008181 // ENSBTAP00000010058 // ENSBTAP00000033771 // ENSBTAP00000017906 // ENSBTAP00000010744 // ENSBTAP00000021459 // ENSBTAP00000013354 // ENSBTAP00000002973 // ENSBTAP00000041997 // ENSBTAP00000008357
GO:0071840	P	cellular component organization or biogenesis	18	91	7270	45151	0.21	1	// ENSBTAP00000010556 // ENSBTAP00000023352 // ENSBTAP00000008460 // ENSBTAP00000019278 // ENSBTAP00000014355 // ENSBTAP00000028239 // ENSBTAP00000017670 // ENSBTAP00000001948 // ENSBTAP00000008181 // ENSBTAP00000010058 // ENSBTAP00000033771 // ENSBTAP00000017906 // ENSBTAP00000010744 // ENSBTAP00000021459 // ENSBTAP00000013354 // ENSBTAP00000002973 // ENSBTAP00000041997 // ENSBTAP00000008357
GO:0007186	P	G-protein coupled receptor signaling pathway	6	91	3879	45151	0.8	1	// ENSBTAP00000013354 // ENSBTAP00000008460 // ENSBTAP00000018278 // ENSBTAP00000017648 // ENSBTAP00000028880 // ENSBTAP00000010058
GO:0018130	P	heterocycle biosynthetic process	8	91	6098	45151	0.94	1	// ENSBTAP00000006439 // ENSBTAP00000004318 // ENSBTAP00000009982 // ENSBTAP00000008181 // ENSBTAP00000010744 // ENSBTAP00000027656 // ENSBTAP00000002973 // ENSBTAP00000014805
GO:0006811	P	ion transport	6	91	2326	45151	0.33	1	// ENSBTAP00000027302 // ENSBTAP00000010617 // ENSBTAP00000011214 // ENSBTAP00000033771 // ENSBTAP00000038164 // ENSBTAP00000012068
GO:0006810	P	transport	16	91	6629	45151	0.26	1	// ENSBTAP00000009255 // ENSBTAP00000010617 // ENSBTAP00000017252 // ENSBTAP00000011214 // ENSBTAP00000028239 // ENSBTAP00000000566 // ENSBTAP00000018584 // ENSBTAP00000033771 // ENSBTAP00000027302 // ENSBTAP00000038164 // ENSBTAP00000021459 // ENSBTAP00000013354 // ENSBTAP00000012068 // ENSBTAP00000008793 // ENSBTAP00000041997 // ENSBTAP00000019613
GO:0009889	P	regulation of biosynthetic process	10	91	5849	45151	0.76	1	// ENSBTAP00000028775 // ENSBTAP00000010617 // ENSBTAP00000006439 // ENSBTAP00000004318 // ENSBTAP00000009982 // ENSBTAP00000008181 // ENSBTAP00000010744 // ENSBTAP00000027656 // ENSBTAP00000008793 // ENSBTAP00000014805
GO:0012501	P	programmed cell death	5	91	1723	45151	0.27	1	// ENSBTAP00000012068 // ENSBTAP00000033771 // ENSBTAP00000010744 // ENSBTAP00000018584 // ENSBTAP00000017670
GO:0043412	P	macromolecule modification	7	91	5737	45151	0.95	1	// ENSBTAP00000019573 // ENSBTAP00000014355 // ENSBTAP00000010617 // ENSBTAP00000009982 // ENSBTAP00000004262 // ENSBTAP00000000213 // ENSBTAP00000008793
GO:0036211	P	protein modification process	7	91	5472	45151	0.93	1	// ENSBTAP00000019573 // ENSBTAP00000014355 // ENSBTAP00000010617 // ENSBTAP00000009982 // ENSBTAP00000004262 // ENSBTAP00000000213 // ENSBTAP00000008793
GO:0006955	P	immune response	6	91	2311	45151	0.32	1	// ENSBTAP00000013354 // ENSBTAP00000008181 // ENSBTAP00000024715 // ENSBTAP00000029273 // ENSBTAP00000020043 // ENSBTAP00000008793
GO:0034654	P	nucleobase-containing compound biosynthetic process	8	91	5999	45151	0.93	1	// ENSBTAP00000006439 // ENSBTAP00000004318 // ENSBTAP00000009982 // ENSBTAP00000008181 // ENSBTAP00000010744 // ENSBTAP00000027656 // ENSBTAP00000002973 // ENSBTAP00000014805
GO:1902531	P	regulation of intracellular signal transduction	5	91	1739	45151	0.27	1	// ENSBTAP00000017906 // ENSBTAP00000017252 // ENSBTAP00000008793 // ENSBTAP00000024715 // ENSBTAP00000010617
GO:0016070	P	RNA metabolic process	9	91	6696	45151	0.94	1	// ENSBTAP00000006439 // ENSBTAP00000004318 // ENSBTAP00000009982 // ENSBTAP00000008181 // ENSBTAP00000010744 // ENSBTAP00000027656 // ENSBTAP00000002973 // ENSBTAP00000014805 // ENSBTAP00000019613
GO:0044271	P	cellular nitrogen compound biosynthetic process	10	91	7083	45151	0.92	1	// ENSBTAP00000027656 // ENSBTAP00000006439 // ENSBTAP00000028239 // ENSBTAP00000008181 // ENSBTAP00000009982 // ENSBTAP00000017688 // ENSBTAP00000004318 // ENSBTAP00000002973 // ENSBTAP00000014805 // ENSBTAP00000010744
GO:0006355	P	regulation of transcription, DNA-templated	7	91	5118	45151	0.9	1	// ENSBTAP00000006439 // ENSBTAP00000004318 // ENSBTAP00000008181 // ENSBTAP00000009982 // ENSBTAP00000014805 // ENSBTAP00000010744 // ENSBTAP00000027656
GO:0010556	P	regulation of macromolecule biosynthetic process	9	91	5636	45151	0.82	1	// ENSBTAP00000028775 // ENSBTAP00000006439 // ENSBTAP00000004318 // ENSBTAP00000009982 // ENSBTAP00000008181 // ENSBTAP00000010744 // ENSBTAP00000027656 // ENSBTAP00000008793 // ENSBTAP00000014805
GO:0006351	P	transcription, DNA-templated	8	91	5363	45151	0.86	1	// ENSBTAP00000006439 // ENSBTAP00000004318 // ENSBTAP00000009982 // ENSBTAP00000008181 // ENSBTAP00000010744 // ENSBTAP00000027656 // ENSBTAP00000002973 // ENSBTAP00000014805
GO:0008152	P	metabolic process	35	91	19429	45151	0.84	1	// ENSBTAP00000009407 // ENSBTAP00000006439 // ENSBTAP00000028239 // ENSBTAP00000001536 // ENSBTAP00000024715 // ENSBTAP00000014805 // ENSBTAP00000000213 // ENSBTAP00000017670 // ENSBTAP00000002973 // ENSBTAP00000011643 // ENSBTAP00000008793 // ENSBTAP00000008357 // ENSBTAP00000014355 // ENSBTAP00000019573 // ENSBTAP00000027656 // ENSBTAP00000010617 // ENSBTAP00000004318 // ENSBTAP00000018584 // …
GO:0034641	P	cellular nitrogen compound metabolic process	14	91	9725	45151	0.94	1	// ENSBTAP00000027656 // ENSBTAP00000009407 // ENSBTAP00000006439 // ENSBTAP00000028239 // ENSBTAP00000008181 // ENSBTAP00000009982 // ENSBTAP00000017688 // ENSBTAP00000004318 // ENSBTAP00000002973 // ENSBTAP00000008793 // ENSBTAP00000014805 // ENSBTAP00000019613 // ENSBTAP00000008357 // ENSBTAP00000010744
GO:0006139	P	nucleobase-containing compound metabolic process	12	91	8640	45151	0.95	1	// ENSBTAP00000009407 // ENSBTAP00000006439 // ENSBTAP00000004318 // ENSBTAP00000008181 // ENSBTAP00000009982 // ENSBTAP00000010744 // ENSBTAP00000027656 // ENSBTAP00000002973 // ENSBTAP00000008793 // ENSBTAP00000014805 // ENSBTAP00000019613 // ENSBTAP00000008357
GO:0006725	P	cellular aromatic compound metabolic process	12	91	8857	45151	0.96	1	// ENSBTAP00000009407 // ENSBTAP00000006439 // ENSBTAP00000004318 // ENSBTAP00000008181 // ENSBTAP00000009982 // ENSBTAP00000010744 // ENSBTAP00000027656 // ENSBTAP00000002973 // ENSBTAP00000008793 // ENSBTAP00000014805 // ENSBTAP00000019613 // ENSBTAP00000008357
GO:1903506	P	regulation of nucleic acid-templated transcription	7	91	5163	45151	0.91	1	// ENSBTAP00000006439 // ENSBTAP00000004318 // ENSBTAP00000008181 // ENSBTAP00000009982 // ENSBTAP00000014805 // ENSBTAP00000010744 // ENSBTAP00000027656
GO:0009058	P	biosynthetic process	16	91	8782	45151	0.71	1	// ENSBTAP00000027656 // ENSBTAP00000028775 // ENSBTAP00000010617 // ENSBTAP00000006439 // ENSBTAP00000028239 // ENSBTAP00000001536 // ENSBTAP00000008181 // ENSBTAP00000009982 // ENSBTAP00000017688 // ENSBTAP00000004318 // ENSBTAP00000013354 // ENSBTAP00000002973 // ENSBTAP00000008793 // ENSBTAP00000014805 // ENSBTAP00000008357 // ENSBTAP00000010744
GO:0090304	P	nucleic acid metabolic process	12	91	7609	45151	0.86	1	// ENSBTAP00000009407 // ENSBTAP00000006439 // ENSBTAP00000004318 // ENSBTAP00000008181 // ENSBTAP00000009982 // ENSBTAP00000010744 // ENSBTAP00000027656 // ENSBTAP00000002973 // ENSBTAP00000008793 // ENSBTAP00000014805 // ENSBTAP00000019613 // ENSBTAP00000008357
GO:0051252	P	regulation of RNA metabolic process	8	91	5325	45151	0.85	1	// ENSBTAP00000006439 // ENSBTAP00000004318 // ENSBTAP00000009982 // ENSBTAP00000008181 // ENSBTAP00000010744 // ENSBTAP00000027656 // ENSBTAP00000014805 // ENSBTAP00000019613
GO:0043170	P	macromolecule metabolic process	27	91	14852	45151	0.78	1	// ENSBTAP00000009407 // ENSBTAP00000006439 // ENSBTAP00000028239 // ENSBTAP00000024715 // ENSBTAP00000014805 // ENSBTAP00000000213 // ENSBTAP00000002973 // ENSBTAP00000008793 // ENSBTAP00000019613 // ENSBTAP00000008357 // ENSBTAP00000014355 // ENSBTAP00000019573 // ENSBTAP00000010617 // ENSBTAP00000004318 // ENSBTAP00000018584 // ENSBTAP00000001336 // ENSBTAP00000029273 // ENSBTAP00000023352 // …
GO:0030030	P	cell projection organization	5	91	1327	45151	0.13	1	// ENSBTAP00000023352 // ENSBTAP00000013354 // ENSBTAP00000017906 // ENSBTAP00000002973 // ENSBTAP00000008460
GO:0031326	P	regulation of cellular biosynthetic process	9	91	5799	45151	0.84	1	// ENSBTAP00000010617 // ENSBTAP00000006439 // ENSBTAP00000004318 // ENSBTAP00000009982 // ENSBTAP00000008181 // ENSBTAP00000010744 // ENSBTAP00000027656 // ENSBTAP00000008793 // ENSBTAP00000014805
GO:0031323	P	regulation of cellular metabolic process	11	91	7578	45151	0.91	1	// ENSBTAP00000014355 // ENSBTAP00000010617 // ENSBTAP00000006439 // ENSBTAP00000004318 // ENSBTAP00000008181 // ENSBTAP00000009982 // ENSBTAP00000010744 // ENSBTAP00000027656 // ENSBTAP00000008793 // ENSBTAP00000014805 // ENSBTAP00000019613
GO:0042592	P	homeostatic process	5	91	1580	45151	0.21	1	// ENSBTAP00000013354 // ENSBTAP00000011643 // ENSBTAP00000023221 // ENSBTAP00000009982 // ENSBTAP00000010744
GO:0008219	P	cell death	5	91	1824	45151	0.31	1	// ENSBTAP00000012068 // ENSBTAP00000033771 // ENSBTAP00000010744 // ENSBTAP00000018584 // ENSBTAP00000017670
GO:2000112	P	regulation of cellular macromolecule biosynthetic process	7	91	5494	45151	0.94	1	// ENSBTAP00000006439 // ENSBTAP00000004318 // ENSBTAP00000008181 // ENSBTAP00000009982 // ENSBTAP00000014805 // ENSBTAP00000010744 // ENSBTAP00000027656
GO:0071704	P	organic substance metabolic process	31	91	17799	45151	0.88	1	// ENSBTAP00000009407 // ENSBTAP00000006439 // ENSBTAP00000028239 // ENSBTAP00000001536 // ENSBTAP00000024715 // ENSBTAP00000014805 // ENSBTAP00000000213 // ENSBTAP00000002973 // ENSBTAP00000011643 // ENSBTAP00000019613 // ENSBTAP00000008357 // ENSBTAP00000014355 // ENSBTAP00000019573 // ENSBTAP00000010617 // ENSBTAP00000004318 // ENSBTAP00000018584 // ENSBTAP00000001336 // ENSBTAP00000010744 // …
GO:0010467	P	gene expression	11	91	7736	45151	0.93	1	// ENSBTAP00000023352 // ENSBTAP00000027656 // ENSBTAP00000006439 // ENSBTAP00000028239 // ENSBTAP00000008181 // ENSBTAP00000009982 // ENSBTAP00000002973 // ENSBTAP00000010744 // ENSBTAP00000004318 // ENSBTAP00000033771 // ENSBTAP00000014805
GO:0071702	P	organic substance transport	6	91	2836	45151	0.51	1	// ENSBTAP00000011214 // ENSBTAP00000017252 // ENSBTAP00000013354 // ENSBTAP00000018584 // ENSBTAP00000008793 // ENSBTAP00000019613
GO:0010468	P	regulation of gene expression	8	91	5838	45151	0.91	1	// ENSBTAP00000006439 // ENSBTAP00000004318 // ENSBTAP00000009982 // ENSBTAP00000008181 // ENSBTAP00000010744 // ENSBTAP00000027656 // ENSBTAP00000033771 // ENSBTAP00000014805
GO:0009987	P	cellular process	61	91	27803	45151	0.17	1	// ENSBTAP00000010556 // ENSBTAP00000027556 // ENSBTAP00000023221 // ENSBTAP00000009407 // ENSBTAP00000006439 // ENSBTAP00000028239 // ENSBTAP00000001948 // ENSBTAP00000001536 // ENSBTAP00000002051 // ENSBTAP00000024715 // ENSBTAP00000014805 // ENSBTAP00000019209 // ENSBTAP00000020904 // ENSBTAP00000018278 // ENSBTAP00000017670 // ENSBTAP00000002973 // ENSBTAP00000011643 // ENSBTAP00000002970 // …
GO:0044267	P	cellular protein metabolic process	9	91	7027	45151	0.96	1	// ENSBTAP00000019573 // ENSBTAP00000014355 // ENSBTAP00000010617 // ENSBTAP00000028239 // ENSBTAP00000009982 // ENSBTAP00000001336 // ENSBTAP00000004262 // ENSBTAP00000000213 // ENSBTAP00000008793
GO:0019219	P	regulation of nucleobase-containing compound metabolic process	9	91	5647	45151	0.82	1	// ENSBTAP00000006439 // ENSBTAP00000004318 // ENSBTAP00000008181 // ENSBTAP00000009982 // ENSBTAP00000010744 // ENSBTAP00000027656 // ENSBTAP00000008793 // ENSBTAP00000014805 // ENSBTAP00000019613
GO:0006915	P	apoptotic process	5	91	1701	45151	0.26	1	// ENSBTAP00000012068 // ENSBTAP00000033771 // ENSBTAP00000010744 // ENSBTAP00000018584 // ENSBTAP00000017670
GO:0006464	P	cellular protein modification process	7	91	5472	45151	0.93	1	// ENSBTAP00000019573 // ENSBTAP00000014355 // ENSBTAP00000010617 // ENSBTAP00000009982 // ENSBTAP00000004262 // ENSBTAP00000000213 // ENSBTAP00000008793
GO:0044765	P	single-organism transport	7	91	3138	45151	0.45	1	// ENSBTAP00000009255 // ENSBTAP00000010617 // ENSBTAP00000017252 // ENSBTAP00000013354 // ENSBTAP00000018584 // ENSBTAP00000008793 // ENSBTAP00000019613
GO:0009059	P	macromolecule biosynthetic process	13	91	7338	45151	0.74	1	// ENSBTAP00000027656 // ENSBTAP00000028775 // ENSBTAP00000006439 // ENSBTAP00000028239 // ENSBTAP00000008181 // ENSBTAP00000009982 // ENSBTAP00000010744 // ENSBTAP00000004318 // ENSBTAP00000013354 // ENSBTAP00000002973 // ENSBTAP00000008793 // ENSBTAP00000014805 // ENSBTAP00000008357
GO:0051171	P	regulation of nitrogen compound metabolic process	9	91	5892	45151	0.85	1	// ENSBTAP00000006439 // ENSBTAP00000004318 // ENSBTAP00000008181 // ENSBTAP00000009982 // ENSBTAP00000010744 // ENSBTAP00000027656 // ENSBTAP00000008793 // ENSBTAP00000014805 // ENSBTAP00000019613
GO:0051649	P	establishment of localization in cell	6	91	1908	45151	0.19	1	// ENSBTAP00000023352 // ENSBTAP00000014355 // ENSBTAP00000013354 // ENSBTAP00000018584 // ENSBTAP00000021459 // ENSBTAP00000008793
GO:1902578	P	single-organism localization	8	91	3422	45151	0.39	1	// ENSBTAP00000009255 // ENSBTAP00000014355 // ENSBTAP00000017252 // ENSBTAP00000013354 // ENSBTAP00000018584 // ENSBTAP00000010617 // ENSBTAP00000008793 // ENSBTAP00000019613
GO:0051641	P	cellular localization	7	91	2539	45151	0.25	1	// ENSBTAP00000023352 // ENSBTAP00000014355 // ENSBTAP00000013354 // ENSBTAP00000018584 // ENSBTAP00000008181 // ENSBTAP00000021459 // ENSBTAP00000008793
GO:0040011	P	locomotion	5	91	1533	45151	0.2	1	// ENSBTAP00000023352 // ENSBTAP00000013354 // ENSBTAP00000017906 // ENSBTAP00000014355 // ENSBTAP00000008460
GO:0044238	P	primary metabolic process	28	91	17072	45151	0.93	1	// ENSBTAP00000009407 // ENSBTAP00000006439 // ENSBTAP00000028239 // ENSBTAP00000001536 // ENSBTAP00000014805 // ENSBTAP00000000213 // ENSBTAP00000002973 // ENSBTAP00000011643 // ENSBTAP00000019613 // ENSBTAP00000008357 // ENSBTAP00000014355 // ENSBTAP00000019573 // ENSBTAP00000010617 // ENSBTAP00000004318 // ENSBTAP00000018584 // ENSBTAP00000001336 // ENSBTAP00000029273 // ENSBTAP00000008793 // …
GO:0007010	P	cytoskeleton organization	5	91	1764	45151	0.28	1	// ENSBTAP00000023352 // ENSBTAP00000019278 // ENSBTAP00000014355 // ENSBTAP00000017670 // ENSBTAP00000008181
GO:0006996	P	organelle organization	7	91	4652	45151	0.84	1	// ENSBTAP00000010556 // ENSBTAP00000023352 // ENSBTAP00000019278 // ENSBTAP00000014355 // ENSBTAP00000008181 // ENSBTAP00000017670 // ENSBTAP00000002973
GO:0045595	P	regulation of cell differentiation	5	91	1449	45151	0.17	1	// ENSBTAP00000004318 // ENSBTAP00000009982 // ENSBTAP00000000213 // ENSBTAP00000008181 // ENSBTAP00000013354
GO:0044237	P	cellular metabolic process	26	91	16372	45151	0.95	1	// ENSBTAP00000009407 // ENSBTAP00000006439 // ENSBTAP00000028239 // ENSBTAP00000001536 // ENSBTAP00000014805 // ENSBTAP00000000213 // ENSBTAP00000002973 // ENSBTAP00000008793 // ENSBTAP00000019613 // ENSBTAP00000008357 // ENSBTAP00000014355 // ENSBTAP00000019573 // ENSBTAP00000010617 // ENSBTAP00000004318 // ENSBTAP00000001336 // ENSBTAP00000010744 // ENSBTAP00000010485 // ENSBTAP00000023704 // …
GO:1902589	P	single-organism organelle organization	6	91	2445	45151	0.37	1	// ENSBTAP00000010556 // ENSBTAP00000023352 // ENSBTAP00000019278 // ENSBTAP00000014355 // ENSBTAP00000008181 // ENSBTAP00000017670
GO:0044085	P	cellular component biogenesis	7	91	3115	45151	0.44	1	// ENSBTAP00000010556 // ENSBTAP00000023352 // ENSBTAP00000013354 // ENSBTAP00000001948 // ENSBTAP00000008181 // ENSBTAP00000017670 // ENSBTAP00000002973
GO:0048522	P	positive regulation of cellular process	7	91	4577	45151	0.83	1	// ENSBTAP00000017252 // ENSBTAP00000010617 // ENSBTAP00000006439 // ENSBTAP00000009982 // ENSBTAP00000017906 // ENSBTAP00000017670 // ENSBTAP00000019613
GO:0005515	F	protein binding	39	91	7971	45151	2.1e-08	3.6e-06	// ENSBTAP00000010556 // ENSBTAP00000006439 // ENSBTAP00000028239 // ENSBTAP00000001948 // ENSBTAP00000000566 // ENSBTAP00000002051 // ENSBTAP00000019209 // ENSBTAP00000020904 // ENSBTAP00000018278 // ENSBTAP00000002973 // ENSBTAP00000002011 // ENSBTAP00000011643 // ENSBTAP00000019613 // ENSBTAP00000008357 // ENSBTAP00000014850 // ENSBTAP00000027661 // ENSBTAP00000004318 // ENSBTAP00000047500 // …
GO:0005198	F	structural molecule activity	9	91	1205	45151	0.00077	0.068	// ENSBTAP00000014850 // ENSBTAP00000041323 // ENSBTAP00000003653 // ENSBTAP00000038164 // ENSBTAP00000017648 // ENSBTAP00000033771 // ENSBTAP00000041997 // ENSBTAP00000044462 // ENSBTAP00000044376
GO:0032403	F	protein complex binding	6	91	882	45151	0.0092	0.54	// ENSBTAP00000004318 // ENSBTAP00000017906 // ENSBTAP00000018278 // ENSBTAP00000000796 // ENSBTAP00000002973 // ENSBTAP00000008357
GO:1901363	F	heterocyclic compound binding	13	91	12673	45151	1	1	// ENSBTAP00000010556 // ENSBTAP00000023352 // ENSBTAP00000023221 // ENSBTAP00000004262 // ENSBTAP00000001948 // ENSBTAP00000018584 // ENSBTAP00000009982 // ENSBTAP00000002973 // ENSBTAP00000001925 // ENSBTAP00000000213 // ENSBTAP00000020043 // ENSBTAP00000041997 // ENSBTAP00000016989
GO:0000166	F	nucleotide binding	8	91	5718	45151	0.9	1	// ENSBTAP00000010556 // ENSBTAP00000023352 // ENSBTAP00000001948 // ENSBTAP00000004262 // ENSBTAP00000002973 // ENSBTAP00000000213 // ENSBTAP00000020043 // ENSBTAP00000041997
GO:0035639	F	purine ribonucleoside triphosphate binding	5	91	4275	45151	0.94	1	// ENSBTAP00000001948 // ENSBTAP00000020043 // ENSBTAP00000041997 // ENSBTAP00000002973 // ENSBTAP00000004262
GO:0016740	F	transferase activity	6	91	4888	45151	0.94	1	// ENSBTAP00000001536 // ENSBTAP00000023704 // ENSBTAP00000017688 // ENSBTAP00000021459 // ENSBTAP00000014069 // ENSBTAP00000027155
GO:0016818	F	hydrolase activity, acting on acid anhydrides, in phosphorus-containing anhydrides	6	91	1655	45151	0.12	1	// ENSBTAP00000023352 // ENSBTAP00000028239 // ENSBTAP00000010058 // ENSBTAP00000002973 // ENSBTAP00000020043 // ENSBTAP00000041997
GO:0016817	F	hydrolase activity, acting on acid anhydrides	6	91	1680	45151	0.12	1	// ENSBTAP00000023352 // ENSBTAP00000028239 // ENSBTAP00000010058 // ENSBTAP00000002973 // ENSBTAP00000020043 // ENSBTAP00000041997
GO:0097367	F	carbohydrate derivative binding	12	91	4727	45151	0.24	1	// ENSBTAP00000010556 // ENSBTAP00000023352 // ENSBTAP00000027661 // ENSBTAP00000004318 // ENSBTAP00000001948 // ENSBTAP00000004262 // ENSBTAP00000002973 // ENSBTAP00000017906 // ENSBTAP00000000213 // ENSBTAP00000013354 // ENSBTAP00000020043 // ENSBTAP00000041997
GO:1901265	F	nucleoside phosphate binding	8	91	5718	45151	0.9	1	// ENSBTAP00000010556 // ENSBTAP00000023352 // ENSBTAP00000001948 // ENSBTAP00000004262 // ENSBTAP00000002973 // ENSBTAP00000000213 // ENSBTAP00000020043 // ENSBTAP00000041997
GO:0044877	F	macromolecular complex binding	7	91	1438	45151	0.027	1	// ENSBTAP00000046014 // ENSBTAP00000004318 // ENSBTAP00000017906 // ENSBTAP00000018278 // ENSBTAP00000000796 // ENSBTAP00000002973 // ENSBTAP00000008357
GO:0005488	F	binding	55	91	23989	45151	0.098	1	// ENSBTAP00000010556 // ENSBTAP00000001925 // ENSBTAP00000028355 // ENSBTAP00000023221 // ENSBTAP00000006439 // ENSBTAP00000028239 // ENSBTAP00000001948 // ENSBTAP00000000566 // ENSBTAP00000002051 // ENSBTAP00000019209 // ENSBTAP00000002973 // ENSBTAP00000020904 // ENSBTAP00000018278 // ENSBTAP00000020043 // ENSBTAP00000002011 // ENSBTAP00000011643 // ENSBTAP00000019758 // ENSBTAP00000019613 // …
GO:0003676	F	nucleic acid binding	6	91	8085	45151	1	1	// ENSBTAP00000001925 // ENSBTAP00000023221 // ENSBTAP00000018584 // ENSBTAP00000009982 // ENSBTAP00000002973 // ENSBTAP00000041997
GO:0003677	F	DNA binding	5	91	3618	45151	0.86	1	// ENSBTAP00000002973 // ENSBTAP00000041997 // ENSBTAP00000023221 // ENSBTAP00000018584 // ENSBTAP00000009982
GO:0022891	F	substrate-specific transmembrane transporter activity	6	91	1948	45151	0.2	1	// ENSBTAP00000009255 // ENSBTAP00000011214 // ENSBTAP00000003653 // ENSBTAP00000014805 // ENSBTAP00000038164 // ENSBTAP00000012068
GO:0032549	F	ribonucleoside binding	6	91	4289	45151	0.87	1	// ENSBTAP00000001948 // ENSBTAP00000004262 // ENSBTAP00000002973 // ENSBTAP00000000213 // ENSBTAP00000020043 // ENSBTAP00000041997
GO:0017076	F	purine nucleotide binding	8	91	4343	45151	0.66	1	// ENSBTAP00000010556 // ENSBTAP00000023352 // ENSBTAP00000001948 // ENSBTAP00000004262 // ENSBTAP00000002973 // ENSBTAP00000000213 // ENSBTAP00000020043 // ENSBTAP00000041997
GO:0016787	F	hydrolase activity	8	91	5512	45151	0.88	1	// ENSBTAP00000023352 // ENSBTAP00000046014 // ENSBTAP00000028239 // ENSBTAP00000010058 // ENSBTAP00000002973 // ENSBTAP00000044376 // ENSBTAP00000020043 // ENSBTAP00000041997
GO:0046914	F	transition metal ion binding	5	91	3347	45151	0.81	1	// ENSBTAP00000010556 // ENSBTAP00000027556 // ENSBTAP00000027302 // ENSBTAP00000010744 // ENSBTAP00000019758
GO:0043169	F	cation binding	10	91	8208	45151	0.98	1	// ENSBTAP00000010556 // ENSBTAP00000009255 // ENSBTAP00000027302 // ENSBTAP00000027556 // ENSBTAP00000013354 // ENSBTAP00000028355 // ENSBTAP00000001336 // ENSBTAP00000019758 // ENSBTAP00000010744 // ENSBTAP00000044376
GO:0036094	F	small molecule binding	9	91	5958	45151	0.86	1	// ENSBTAP00000010556 // ENSBTAP00000023352 // ENSBTAP00000001948 // ENSBTAP00000000566 // ENSBTAP00000004262 // ENSBTAP00000002973 // ENSBTAP00000000213 // ENSBTAP00000020043 // ENSBTAP00000041997
GO:0022892	F	substrate-specific transporter activity	7	91	2198	45151	0.16	1	// ENSBTAP00000009255 // ENSBTAP00000011214 // ENSBTAP00000013354 // ENSBTAP00000003653 // ENSBTAP00000014805 // ENSBTAP00000038164 // ENSBTAP00000012068
GO:0003824	F	catalytic activity	18	91	13067	45151	0.98	1	// ENSBTAP00000023352 // ENSBTAP00000014069 // ENSBTAP00000046014 // ENSBTAP00000028239 // ENSBTAP00000001536 // ENSBTAP00000010485 // ENSBTAP00000010058 // ENSBTAP00000002973 // ENSBTAP00000020904 // ENSBTAP00000017688 // ENSBTAP00000044376 // ENSBTAP00000021459 // ENSBTAP00000020043 // ENSBTAP00000027155 // ENSBTAP00000041997 // ENSBTAP00000040358 // ENSBTAP00000023704 // ENSBTAP00000010744
GO:0097159	F	organic cyclic compound binding	13	91	12758	45151	1	1	// ENSBTAP00000010556 // ENSBTAP00000023352 // ENSBTAP00000023221 // ENSBTAP00000004262 // ENSBTAP00000001948 // ENSBTAP00000018584 // ENSBTAP00000009982 // ENSBTAP00000002973 // ENSBTAP00000001925 // ENSBTAP00000000213 // ENSBTAP00000020043 // ENSBTAP00000041997 // ENSBTAP00000016989
GO:0032559	F	adenyl ribonucleotide binding	5	91	3547	45151	0.85	1	// ENSBTAP00000010556 // ENSBTAP00000023352 // ENSBTAP00000000213 // ENSBTAP00000002973 // ENSBTAP00000004262
GO:0032555	F	purine ribonucleotide binding	8	91	4331	45151	0.65	1	// ENSBTAP00000010556 // ENSBTAP00000023352 // ENSBTAP00000001948 // ENSBTAP00000004262 // ENSBTAP00000002973 // ENSBTAP00000000213 // ENSBTAP00000020043 // ENSBTAP00000041997
GO:0046983	F	protein dimerization activity	6	91	1406	45151	0.065	1	// ENSBTAP00000013354 // ENSBTAP00000001948 // ENSBTAP00000019209 // ENSBTAP00000018278 // ENSBTAP00000047500 // ENSBTAP00000019613
GO:0032550	F	purine ribonucleoside binding	6	91	4284	45151	0.87	1	// ENSBTAP00000001948 // ENSBTAP00000004262 // ENSBTAP00000002973 // ENSBTAP00000000213 // ENSBTAP00000020043 // ENSBTAP00000041997
GO:0032553	F	ribonucleotide binding	8	91	4359	45151	0.66	1	// ENSBTAP00000010556 // ENSBTAP00000023352 // ENSBTAP00000001948 // ENSBTAP00000004262 // ENSBTAP00000002973 // ENSBTAP00000000213 // ENSBTAP00000020043 // ENSBTAP00000041997
GO:0001883	F	purine nucleoside binding	6	91	4286	45151	0.87	1	// ENSBTAP00000001948 // ENSBTAP00000004262 // ENSBTAP00000002973 // ENSBTAP00000000213 // ENSBTAP00000020043 // ENSBTAP00000041997
GO:0043167	F	ion binding	13	91	8417	45151	0.89	1	// ENSBTAP00000010556 // ENSBTAP00000009255 // ENSBTAP00000027302 // ENSBTAP00000027556 // ENSBTAP00000027661 // ENSBTAP00000013354 // ENSBTAP00000028355 // ENSBTAP00000001336 // ENSBTAP00000019758 // ENSBTAP00000017906 // ENSBTAP00000010744 // ENSBTAP00000044376 // ENSBTAP00000023704
GO:0046872	F	metal ion binding	9	91	8151	45151	0.99	1	// ENSBTAP00000010556 // ENSBTAP00000009255 // ENSBTAP00000027302 // ENSBTAP00000028355 // ENSBTAP00000027556 // ENSBTAP00000001336 // ENSBTAP00000010744 // ENSBTAP00000044376 // ENSBTAP00000019758
GO:0030554	F	adenyl nucleotide binding	5	91	3552	45151	0.85	1	// ENSBTAP00000010556 // ENSBTAP00000023352 // ENSBTAP00000000213 // ENSBTAP00000002973 // ENSBTAP00000004262
GO:0005102	F	receptor binding	8	91	1860	45151	0.035	1	// ENSBTAP00000017648 // ENSBTAP00000010058 // ENSBTAP00000017906 // ENSBTAP00000018278 // ENSBTAP00000000796 // ENSBTAP00000019613 // ENSBTAP00000008357 // ENSBTAP00000015677
GO:0008092	F	cytoskeletal protein binding	6	91	1566	45151	0.097	1	// ENSBTAP00000023352 // ENSBTAP00000014850 // ENSBTAP00000008181 // ENSBTAP00000017906 // ENSBTAP00000021459 // ENSBTAP00000017648
GO:0001882	F	nucleoside binding	6	91	4297	45151	0.87	1	// ENSBTAP00000001948 // ENSBTAP00000004262 // ENSBTAP00000002973 // ENSBTAP00000000213 // ENSBTAP00000020043 // ENSBTAP00000041997
GO:0016462	F	pyrophosphatase activity	6	91	1643	45151	0.12	1	// ENSBTAP00000023352 // ENSBTAP00000028239 // ENSBTAP00000010058 // ENSBTAP00000002973 // ENSBTAP00000020043 // ENSBTAP00000041997
GO:0022857	F	transmembrane transporter activity	7	91	2196	45151	0.16	1	// ENSBTAP00000009255 // ENSBTAP00000011214 // ENSBTAP00000003653 // ENSBTAP00000014805 // ENSBTAP00000023167 // ENSBTAP00000038164 // ENSBTAP00000012068
GO:0005215	F	transporter activity	9	91	2763	45151	0.11	1	// ENSBTAP00000009255 // ENSBTAP00000011214 // ENSBTAP00000013354 // ENSBTAP00000003653 // ENSBTAP00000000566 // ENSBTAP00000014805 // ENSBTAP00000023167 // ENSBTAP00000038164 // ENSBTAP00000012068
GO:0017111	F	nucleoside-triphosphatase activity	6	91	1564	45151	0.097	1	// ENSBTAP00000023352 // ENSBTAP00000028239 // ENSBTAP00000010058 // ENSBTAP00000002973 // ENSBTAP00000020043 // ENSBTAP00000041997
GO:0005615	C	extracellular space	19	91	1573	45151	3.5e-10	8.3e-08	// ENSBTAP00000019573 // ENSBTAP00000028355 // ENSBTAP00000022654 // ENSBTAP00000004318 // ENSBTAP00000004124 // ENSBTAP00000011361 // ENSBTAP00000000566 // ENSBTAP00000002051 // ENSBTAP00000024715 // ENSBTAP00000019758 // ENSBTAP00000018278 // ENSBTAP00000029273 // ENSBTAP00000001336 // ENSBTAP00000042286 // ENSBTAP00000046014 // ENSBTAP00000008793 // ENSBTAP00000027155 // ENSBTAP00000019613 // …
GO:0005576	C	extracellular region	26	91	4796	45151	1.9e-06	0.00022	// ENSBTAP00000028355 // ENSBTAP00000014355 // ENSBTAP00000000566 // ENSBTAP00000002051 // ENSBTAP00000024715 // ENSBTAP00000019209 // ENSBTAP00000018278 // ENSBTAP00000008793 // ENSBTAP00000019613 // ENSBTAP00000019573 // ENSBTAP00000046014 // ENSBTAP00000004318 // ENSBTAP00000018584 // ENSBTAP00000001336 // ENSBTAP00000044462 // ENSBTAP00000029273 // ENSBTAP00000042286 // ENSBTAP00000022654 // …
GO:0044444	C	cytoplasmic part	34	91	7783	45151	4e-06	0.00031	// ENSBTAP00000027556 // ENSBTAP00000023221 // ENSBTAP00000028239 // ENSBTAP00000045737 // ENSBTAP00000000213 // ENSBTAP00000020043 // ENSBTAP00000011643 // ENSBTAP00000002970 // ENSBTAP00000019613 // ENSBTAP00000010617 // ENSBTAP00000004318 // ENSBTAP00000018584 // ENSBTAP00000040358 // ENSBTAP00000029273 // ENSBTAP00000047500 // ENSBTAP00000018278 // ENSBTAP00000041997 // ENSBTAP00000014318 // …
GO:0044421	C	extracellular region part	22	91	3864	45151	6.8e-06	0.0004	// ENSBTAP00000028355 // ENSBTAP00000014355 // ENSBTAP00000000566 // ENSBTAP00000002051 // ENSBTAP00000024715 // ENSBTAP00000018278 // ENSBTAP00000008793 // ENSBTAP00000019613 // ENSBTAP00000019573 // ENSBTAP00000046014 // ENSBTAP00000004318 // ENSBTAP00000001336 // ENSBTAP00000044462 // ENSBTAP00000029273 // ENSBTAP00000042286 // ENSBTAP00000022654 // ENSBTAP00000011361 // ENSBTAP00000033771 // …
GO:0005737	C	cytoplasm	41	91	11378	45151	3.2e-05	0.0015	// ENSBTAP00000010556 // ENSBTAP00000027556 // ENSBTAP00000023221 // ENSBTAP00000028239 // ENSBTAP00000045737 // ENSBTAP00000018278 // ENSBTAP00000020043 // ENSBTAP00000011643 // ENSBTAP00000002970 // ENSBTAP00000019613 // ENSBTAP00000019573 // ENSBTAP00000010617 // ENSBTAP00000004318 // ENSBTAP00000018584 // ENSBTAP00000040358 // ENSBTAP00000029273 // ENSBTAP00000047500 // ENSBTAP00000041997 // …
GO:0012505	C	endomembrane system	19	91	3394	45151	4.1e-05	0.0016	// ENSBTAP00000009255 // ENSBTAP00000023221 // ENSBTAP00000010617 // ENSBTAP00000000213 // ENSBTAP00000028239 // ENSBTAP00000045737 // ENSBTAP00000018584 // ENSBTAP00000023167 // ENSBTAP00000019758 // ENSBTAP00000018278 // ENSBTAP00000029273 // ENSBTAP00000044376 // ENSBTAP00000021459 // ENSBTAP00000013354 // ENSBTAP00000002970 // ENSBTAP00000011643 // ENSBTAP00000014069 // ENSBTAP00000019613 // …
GO:0099503	C	secretory vesicle	6	91	393	45151	0.00016	0.0045	// ENSBTAP00000009255 // ENSBTAP00000019758 // ENSBTAP00000018278 // ENSBTAP00000029273 // ENSBTAP00000019613 // ENSBTAP00000015677
GO:0097708	C	intracellular vesicle	9	91	1005	45151	0.00021	0.0045	// ENSBTAP00000009255 // ENSBTAP00000040358 // ENSBTAP00000028239 // ENSBTAP00000019758 // ENSBTAP00000018278 // ENSBTAP00000029273 // ENSBTAP00000021459 // ENSBTAP00000019613 // ENSBTAP00000015677
GO:0031226	C	intrinsic component of plasma membrane	11	91	1467	45151	0.00019	0.0045	// ENSBTAP00000028355 // ENSBTAP00000027661 // ENSBTAP00000003653 // ENSBTAP00000001536 // ENSBTAP00000023167 // ENSBTAP00000019209 // ENSBTAP00000017906 // ENSBTAP00000017670 // ENSBTAP00000017648 // ENSBTAP00000012068 // ENSBTAP00000040358
GO:0031410	C	cytoplasmic vesicle	9	91	1003	45151	0.00021	0.0045	// ENSBTAP00000009255 // ENSBTAP00000040358 // ENSBTAP00000028239 // ENSBTAP00000019758 // ENSBTAP00000018278 // ENSBTAP00000029273 // ENSBTAP00000021459 // ENSBTAP00000019613 // ENSBTAP00000015677
GO:0005887	C	integral component of plasma membrane	11	91	1411	45151	0.00013	0.0045	// ENSBTAP00000028355 // ENSBTAP00000027661 // ENSBTAP00000003653 // ENSBTAP00000001536 // ENSBTAP00000023167 // ENSBTAP00000019209 // ENSBTAP00000017906 // ENSBTAP00000017670 // ENSBTAP00000017648 // ENSBTAP00000012068 // ENSBTAP00000040358
GO:0030141	C	secretory granule	5	91	270	45151	0.00024	0.0048	// ENSBTAP00000018278 // ENSBTAP00000029273 // ENSBTAP00000019613 // ENSBTAP00000019758 // ENSBTAP00000015677
GO:0071944	C	cell periphery	26	91	6485	45151	0.00035	0.0063	// ENSBTAP00000028355 // ENSBTAP00000001536 // ENSBTAP00000027556 // ENSBTAP00000019209 // ENSBTAP00000018278 // ENSBTAP00000017670 // ENSBTAP00000011643 // ENSBTAP00000040358 // ENSBTAP00000008357 // ENSBTAP00000027661 // ENSBTAP00000029273 // ENSBTAP00000047500 // ENSBTAP00000041997 // ENSBTAP00000023352 // ENSBTAP00000017252 // ENSBTAP00000003653 // ENSBTAP00000011361 // ENSBTAP00000023167 // …
GO:0030054	C	cell junction	9	91	1106	45151	0.00042	0.007	// ENSBTAP00000019278 // ENSBTAP00000009255 // ENSBTAP00000041323 // ENSBTAP00000004124 // ENSBTAP00000008460 // ENSBTAP00000019209 // ENSBTAP00000044376 // ENSBTAP00000012068 // ENSBTAP00000027155
GO:0044459	C	plasma membrane part	17	91	3427	45151	0.00047	0.0073	// ENSBTAP00000028355 // ENSBTAP00000028775 // ENSBTAP00000027661 // ENSBTAP00000003653 // ENSBTAP00000011361 // ENSBTAP00000001536 // ENSBTAP00000008181 // ENSBTAP00000023167 // ENSBTAP00000019209 // ENSBTAP00000017906 // ENSBTAP00000018278 // ENSBTAP00000029273 // ENSBTAP00000047500 // ENSBTAP00000017670 // ENSBTAP00000017648 // ENSBTAP00000012068 // ENSBTAP00000040358
GO:0016023	C	cytoplasmic, membrane-bounded vesicle	8	91	910	45151	0.00054	0.0079	// ENSBTAP00000009255 // ENSBTAP00000028239 // ENSBTAP00000019758 // ENSBTAP00000018278 // ENSBTAP00000029273 // ENSBTAP00000021459 // ENSBTAP00000019613 // ENSBTAP00000015677
GO:0044433	C	cytoplasmic vesicle part	5	91	346	45151	0.00074	0.01	// ENSBTAP00000009255 // ENSBTAP00000018278 // ENSBTAP00000029273 // ENSBTAP00000019613 // ENSBTAP00000019758
GO:0005578	C	proteinaceous extracellular matrix	5	91	388	45151	0.0012	0.016	// ENSBTAP00000033771 // ENSBTAP00000027155 // ENSBTAP00000019758 // ENSBTAP00000044462 // ENSBTAP00000014355
GO:0005886	C	plasma membrane	24	91	6316	45151	0.0014	0.017	// ENSBTAP00000028355 // ENSBTAP00000001536 // ENSBTAP00000027556 // ENSBTAP00000019209 // ENSBTAP00000018278 // ENSBTAP00000017670 // ENSBTAP00000011643 // ENSBTAP00000040358 // ENSBTAP00000008357 // ENSBTAP00000027661 // ENSBTAP00000029273 // ENSBTAP00000047500 // ENSBTAP00000041997 // ENSBTAP00000017252 // ENSBTAP00000003653 // ENSBTAP00000011361 // ENSBTAP00000023167 // ENSBTAP00000044376 // …
GO:0044464	C	cell part	61	91	23452	45151	0.0025	0.03	// ENSBTAP00000010556 // ENSBTAP00000028355 // ENSBTAP00000023221 // ENSBTAP00000028239 // ENSBTAP00000045737 // ENSBTAP00000001536 // ENSBTAP00000027556 // ENSBTAP00000014805 // ENSBTAP00000019209 // ENSBTAP00000002973 // ENSBTAP00000018278 // ENSBTAP00000017670 // ENSBTAP00000020043 // ENSBTAP00000011643 // ENSBTAP00000002970 // ENSBTAP00000019613 // ENSBTAP00000008357 // ENSBTAP00000019278 // …
GO:0005623	C	cell	61	91	23530	45151	0.0028	0.032	// ENSBTAP00000010556 // ENSBTAP00000028355 // ENSBTAP00000023221 // ENSBTAP00000028239 // ENSBTAP00000045737 // ENSBTAP00000001536 // ENSBTAP00000027556 // ENSBTAP00000014805 // ENSBTAP00000019209 // ENSBTAP00000002973 // ENSBTAP00000018278 // ENSBTAP00000017670 // ENSBTAP00000020043 // ENSBTAP00000011643 // ENSBTAP00000002970 // ENSBTAP00000019613 // ENSBTAP00000008357 // ENSBTAP00000019278 // …
GO:0098588	C	bounding membrane of organelle	8	91	1299	45151	0.0049	0.049	// ENSBTAP00000009255 // ENSBTAP00000023221 // ENSBTAP00000000213 // ENSBTAP00000028239 // ENSBTAP00000023167 // ENSBTAP00000018278 // ENSBTAP00000011643 // ENSBTAP00000014069
GO:0031012	C	extracellular matrix	5	91	541	45151	0.005	0.049	// ENSBTAP00000033771 // ENSBTAP00000027155 // ENSBTAP00000019758 // ENSBTAP00000044462 // ENSBTAP00000014355
GO:0044424	C	intracellular part	48	91	17486	45151	0.0046	0.049	// ENSBTAP00000010556 // ENSBTAP00000027556 // ENSBTAP00000023221 // ENSBTAP00000028239 // ENSBTAP00000045737 // ENSBTAP00000014805 // ENSBTAP00000002973 // ENSBTAP00000018278 // ENSBTAP00000020043 // ENSBTAP00000011643 // ENSBTAP00000002970 // ENSBTAP00000019613 // ENSBTAP00000019278 // ENSBTAP00000014850 // ENSBTAP00000010617 // ENSBTAP00000004318 // ENSBTAP00000018584 // ENSBTAP00000040358 // …
GO:0005622	C	intracellular	50	91	19029	45151	0.0094	0.089	// ENSBTAP00000010556 // ENSBTAP00000027556 // ENSBTAP00000023221 // ENSBTAP00000028239 // ENSBTAP00000045737 // ENSBTAP00000014805 // ENSBTAP00000002973 // ENSBTAP00000018278 // ENSBTAP00000020043 // ENSBTAP00000011643 // ENSBTAP00000002970 // ENSBTAP00000019613 // ENSBTAP00000019278 // ENSBTAP00000014850 // ENSBTAP00000010617 // ENSBTAP00000004318 // ENSBTAP00000018584 // ENSBTAP00000040358 // …
GO:0098590	C	plasma membrane region	5	91	704	45151	0.014	0.13	// ENSBTAP00000017906 // ENSBTAP00000011361 // ENSBTAP00000008181 // ENSBTAP00000017648 // ENSBTAP00000040358
GO:0005783	C	endoplasmic reticulum	7	91	1310	45151	0.017	0.15	// ENSBTAP00000023221 // ENSBTAP00000010617 // ENSBTAP00000013354 // ENSBTAP00000045737 // ENSBTAP00000044376 // ENSBTAP00000011643 // ENSBTAP00000002970
GO:0098805	C	whole membrane	5	91	1094	45151	0.071	0.6	// ENSBTAP00000018278 // ENSBTAP00000028239 // ENSBTAP00000009255 // ENSBTAP00000023221 // ENSBTAP00000028355
GO:0044422	C	organelle part	24	91	8880	45151	0.074	0.6	// ENSBTAP00000010556 // ENSBTAP00000027556 // ENSBTAP00000023221 // ENSBTAP00000028239 // ENSBTAP00000014805 // ENSBTAP00000000213 // ENSBTAP00000002973 // ENSBTAP00000011643 // ENSBTAP00000019613 // ENSBTAP00000019278 // ENSBTAP00000018584 // ENSBTAP00000029273 // ENSBTAP00000023352 // ENSBTAP00000041323 // ENSBTAP00000023167 // ENSBTAP00000044376 // ENSBTAP00000020501 // ENSBTAP00000009255 // …
GO:0005829	C	cytosol	6	91	1602	45151	0.11	0.8	// ENSBTAP00000008487 // ENSBTAP00000009982 // ENSBTAP00000008181 // ENSBTAP00000047500 // ENSBTAP00000020043 // ENSBTAP00000018584
GO:0031090	C	organelle membrane	8	91	2360	45151	0.1	0.8	// ENSBTAP00000009255 // ENSBTAP00000023221 // ENSBTAP00000000213 // ENSBTAP00000028239 // ENSBTAP00000023167 // ENSBTAP00000018278 // ENSBTAP00000011643 // ENSBTAP00000014069
GO:0016020	C	membrane	40	91	16920	45151	0.12	0.9	// ENSBTAP00000028355 // ENSBTAP00000023221 // ENSBTAP00000009407 // ENSBTAP00000028239 // ENSBTAP00000045737 // ENSBTAP00000001536 // ENSBTAP00000027556 // ENSBTAP00000019209 // ENSBTAP00000000213 // ENSBTAP00000017670 // ENSBTAP00000002011 // ENSBTAP00000011643 // ENSBTAP00000002970 // ENSBTAP00000040358 // ENSBTAP00000008357 // ENSBTAP00000027661 // ENSBTAP00000027155 // ENSBTAP00000029273 // …
GO:0016021	C	integral component of membrane	22	91	11632	45151	0.67	1	// ENSBTAP00000028355 // ENSBTAP00000009407 // ENSBTAP00000045737 // ENSBTAP00000001536 // ENSBTAP00000019209 // ENSBTAP00000017670 // ENSBTAP00000011643 // ENSBTAP00000002970 // ENSBTAP00000040358 // ENSBTAP00000027661 // ENSBTAP00000027155 // ENSBTAP00000038164 // ENSBTAP00000017252 // ENSBTAP00000003653 // ENSBTAP00000009982 // ENSBTAP00000023167 // ENSBTAP00000017648 // ENSBTAP00000003618 // …
GO:0032991	C	macromolecular complex	15	91	7717	45151	0.6	1	// ENSBTAP00000010556 // ENSBTAP00000023352 // ENSBTAP00000033771 // ENSBTAP00000041997 // ENSBTAP00000019278 // ENSBTAP00000004318 // ENSBTAP00000001536 // ENSBTAP00000018584 // ENSBTAP00000023167 // ENSBTAP00000002973 // ENSBTAP00000014850 // ENSBTAP00000017670 // ENSBTAP00000012068 // ENSBTAP00000011643 // ENSBTAP00000020501
GO:0043234	C	protein complex	13	91	6668	45151	0.6	1	// ENSBTAP00000010556 // ENSBTAP00000023352 // ENSBTAP00000033771 // ENSBTAP00000014850 // ENSBTAP00000019278 // ENSBTAP00000001536 // ENSBTAP00000018584 // ENSBTAP00000023167 // ENSBTAP00000002973 // ENSBTAP00000017670 // ENSBTAP00000012068 // ENSBTAP00000011643 // ENSBTAP00000020501
GO:0043233	C	organelle lumen	5	91	3594	45151	0.86	1	// ENSBTAP00000013354 // ENSBTAP00000000213 // ENSBTAP00000029273 // ENSBTAP00000019613 // ENSBTAP00000019758
GO:0043231	C	intracellular membrane-bounded organelle	25	91	12602	45151	0.58	1	// ENSBTAP00000023221 // ENSBTAP00000028239 // ENSBTAP00000045737 // ENSBTAP00000000213 // ENSBTAP00000002973 // ENSBTAP00000011643 // ENSBTAP00000019758 // ENSBTAP00000019613 // ENSBTAP00000002970 // ENSBTAP00000010617 // ENSBTAP00000018584 // ENSBTAP00000040358 // ENSBTAP00000029273 // ENSBTAP00000018278 // ENSBTAP00000041997 // ENSBTAP00000010485 // ENSBTAP00000023167 // ENSBTAP00000044376 // …
GO:0043232	C	intracellular non-membrane-bounded organelle	10	91	5148	45151	0.6	1	// ENSBTAP00000010556 // ENSBTAP00000023352 // ENSBTAP00000027556 // ENSBTAP00000041997 // ENSBTAP00000041323 // ENSBTAP00000003653 // ENSBTAP00000008181 // ENSBTAP00000044376 // ENSBTAP00000019278 // ENSBTAP00000020501
GO:0043229	C	intracellular organelle	34	91	15017	45151	0.23	1	// ENSBTAP00000010556 // ENSBTAP00000027556 // ENSBTAP00000023221 // ENSBTAP00000028239 // ENSBTAP00000045737 // ENSBTAP00000014805 // ENSBTAP00000000213 // ENSBTAP00000002973 // ENSBTAP00000011643 // ENSBTAP00000002970 // ENSBTAP00000019613 // ENSBTAP00000019278 // ENSBTAP00000010617 // ENSBTAP00000018584 // ENSBTAP00000040358 // ENSBTAP00000029273 // ENSBTAP00000018278 // ENSBTAP00000041997 // …
GO:0005856	C	cytoskeleton	7	91	2785	45151	0.33	1	// ENSBTAP00000010556 // ENSBTAP00000023352 // ENSBTAP00000019278 // ENSBTAP00000041323 // ENSBTAP00000003653 // ENSBTAP00000008181 // ENSBTAP00000044376
GO:0044430	C	cytoskeletal part	6	91	2080	45151	0.24	1	// ENSBTAP00000010556 // ENSBTAP00000023352 // ENSBTAP00000019278 // ENSBTAP00000041323 // ENSBTAP00000008181 // ENSBTAP00000044376
GO:0031974	C	membrane-enclosed lumen	5	91	3594	45151	0.86	1	// ENSBTAP00000013354 // ENSBTAP00000000213 // ENSBTAP00000029273 // ENSBTAP00000019613 // ENSBTAP00000019758
GO:0031982	C	vesicle	9	91	3224	45151	0.2	1	// ENSBTAP00000009255 // ENSBTAP00000040358 // ENSBTAP00000028239 // ENSBTAP00000019758 // ENSBTAP00000018278 // ENSBTAP00000029273 // ENSBTAP00000021459 // ENSBTAP00000019613 // ENSBTAP00000015677
GO:0031224	C	intrinsic component of membrane	22	91	11714	45151	0.69	1	// ENSBTAP00000028355 // ENSBTAP00000009407 // ENSBTAP00000045737 // ENSBTAP00000001536 // ENSBTAP00000019209 // ENSBTAP00000017670 // ENSBTAP00000011643 // ENSBTAP00000002970 // ENSBTAP00000040358 // ENSBTAP00000027661 // ENSBTAP00000027155 // ENSBTAP00000038164 // ENSBTAP00000017252 // ENSBTAP00000003653 // ENSBTAP00000009982 // ENSBTAP00000023167 // ENSBTAP00000017648 // ENSBTAP00000003618 // …
GO:0044446	C	intracellular organelle part	22	91	8692	45151	0.15	1	// ENSBTAP00000010556 // ENSBTAP00000023221 // ENSBTAP00000028239 // ENSBTAP00000014805 // ENSBTAP00000000213 // ENSBTAP00000002973 // ENSBTAP00000011643 // ENSBTAP00000019613 // ENSBTAP00000019278 // ENSBTAP00000018584 // ENSBTAP00000029273 // ENSBTAP00000023352 // ENSBTAP00000041323 // ENSBTAP00000023167 // ENSBTAP00000044376 // ENSBTAP00000009255 // ENSBTAP00000013354 // ENSBTAP00000008181 // …
GO:0043227	C	membrane-bounded organelle	25	91	13803	45151	0.77	1	// ENSBTAP00000023221 // ENSBTAP00000028239 // ENSBTAP00000045737 // ENSBTAP00000000213 // ENSBTAP00000002973 // ENSBTAP00000011643 // ENSBTAP00000019758 // ENSBTAP00000019613 // ENSBTAP00000002970 // ENSBTAP00000010617 // ENSBTAP00000018584 // ENSBTAP00000040358 // ENSBTAP00000029273 // ENSBTAP00000018278 // ENSBTAP00000041997 // ENSBTAP00000010485 // ENSBTAP00000023167 // ENSBTAP00000044376 // …
GO:0031988	C	membrane-bounded vesicle	8	91	3088	45151	0.28	1	// ENSBTAP00000009255 // ENSBTAP00000028239 // ENSBTAP00000019758 // ENSBTAP00000018278 // ENSBTAP00000029273 // ENSBTAP00000021459 // ENSBTAP00000019613 // ENSBTAP00000015677
GO:0043228	C	non-membrane-bounded organelle	10	91	5148	45151	0.6	1	// ENSBTAP00000010556 // ENSBTAP00000023352 // ENSBTAP00000027556 // ENSBTAP00000041997 // ENSBTAP00000041323 // ENSBTAP00000003653 // ENSBTAP00000008181 // ENSBTAP00000044376 // ENSBTAP00000019278 // ENSBTAP00000020501
GO:0005634	C	nucleus	5	91	7958	45151	1	1	// ENSBTAP00000002973 // ENSBTAP00000041997 // ENSBTAP00000023221 // ENSBTAP00000018584 // ENSBTAP00000028880
GO:0044425	C	membrane part	30	91	13554	45151	0.31	1	// ENSBTAP00000028355 // ENSBTAP00000023221 // ENSBTAP00000009407 // ENSBTAP00000045737 // ENSBTAP00000001536 // ENSBTAP00000019209 // ENSBTAP00000018278 // ENSBTAP00000017670 // ENSBTAP00000011643 // ENSBTAP00000002970 // ENSBTAP00000040358 // ENSBTAP00000027661 // ENSBTAP00000027155 // ENSBTAP00000029273 // ENSBTAP00000038164 // ENSBTAP00000047500 // ENSBTAP00000027302 // ENSBTAP00000017252 // …
GO:0070013	C	intracellular organelle lumen	5	91	3593	45151	0.86	1	// ENSBTAP00000013354 // ENSBTAP00000000213 // ENSBTAP00000029273 // ENSBTAP00000019613 // ENSBTAP00000019758
GO:0043226	C	organelle	34	91	16162	45151	0.42	1	// ENSBTAP00000010556 // ENSBTAP00000027556 // ENSBTAP00000023221 // ENSBTAP00000028239 // ENSBTAP00000045737 // ENSBTAP00000014805 // ENSBTAP00000000213 // ENSBTAP00000002973 // ENSBTAP00000011643 // ENSBTAP00000002970 // ENSBTAP00000019613 // ENSBTAP00000019278 // ENSBTAP00000010617 // ENSBTAP00000018584 // ENSBTAP00000040358 // ENSBTAP00000029273 // ENSBTAP00000018278 // ENSBTAP00000041997 // …

## Sheet: GO_proteinID_Att_38genes
GO_acc	term_type	Term	queryitem	querytotal	bgitem	bgtotal	pvalue	FDR	entries
GO:0050896	P	response to stimulus	21	31	13828	45151	2.3e-05	0.009	// ENSBTAP00000037722 // ENSBTAP00000024641 // ENSBTAP00000027556 // ENSBTAP00000021155 // ENSBTAP00000022654 // ENSBTAP00000004992 // ENSBTAP00000019758 // ENSBTAP00000004318 // ENSBTAP00000003763 // ENSBTAP00000002051 // ENSBTAP00000001336 // ENSBTAP00000010058 // ENSBTAP00000019209 // ENSBTAP00000018278 // ENSBTAP00000029273 // ENSBTAP00000002867 // ENSBTAP00000024512 // ENSBTAP00000002970 // …
GO:0023052	P	signaling	16	31	10271	45151	0.00043	0.043	// ENSBTAP00000037722 // ENSBTAP00000024641 // ENSBTAP00000027556 // ENSBTAP00000021155 // ENSBTAP00000022654 // ENSBTAP00000004992 // ENSBTAP00000019758 // ENSBTAP00000004318 // ENSBTAP00000003763 // ENSBTAP00000002051 // ENSBTAP00000010058 // ENSBTAP00000019209 // ENSBTAP00000018278 // ENSBTAP00000002970 // ENSBTAP00000028880 // ENSBTAP00000010744
GO:0044700	P	single organism signaling	16	31	10208	45151	0.0004	0.043	// ENSBTAP00000037722 // ENSBTAP00000024641 // ENSBTAP00000027556 // ENSBTAP00000021155 // ENSBTAP00000022654 // ENSBTAP00000004992 // ENSBTAP00000019758 // ENSBTAP00000004318 // ENSBTAP00000003763 // ENSBTAP00000002051 // ENSBTAP00000010058 // ENSBTAP00000019209 // ENSBTAP00000018278 // ENSBTAP00000002970 // ENSBTAP00000028880 // ENSBTAP00000010744
GO:0007154	P	cell communication	16	31	10294	45151	0.00044	0.043	// ENSBTAP00000037722 // ENSBTAP00000024641 // ENSBTAP00000027556 // ENSBTAP00000021155 // ENSBTAP00000022654 // ENSBTAP00000004992 // ENSBTAP00000019758 // ENSBTAP00000004318 // ENSBTAP00000003763 // ENSBTAP00000002051 // ENSBTAP00000010058 // ENSBTAP00000019209 // ENSBTAP00000018278 // ENSBTAP00000002970 // ENSBTAP00000028880 // ENSBTAP00000010744
GO:0007165	P	signal transduction	15	31	9751	45151	0.00087	0.068	// ENSBTAP00000037722 // ENSBTAP00000024641 // ENSBTAP00000028880 // ENSBTAP00000021155 // ENSBTAP00000022654 // ENSBTAP00000004992 // ENSBTAP00000019758 // ENSBTAP00000004318 // ENSBTAP00000003763 // ENSBTAP00000002051 // ENSBTAP00000010058 // ENSBTAP00000019209 // ENSBTAP00000018278 // ENSBTAP00000002970 // ENSBTAP00000010744
GO:0071495	P	cellular response to endogenous stimulus	5	31	1171	45151	0.0011	0.075	// ENSBTAP00000024641 // ENSBTAP00000004318 // ENSBTAP00000010744 // ENSBTAP00000004992 // ENSBTAP00000010058
GO:0010033	P	response to organic substance	7	31	2641	45151	0.0018	0.1	// ENSBTAP00000024641 // ENSBTAP00000027556 // ENSBTAP00000004992 // ENSBTAP00000004318 // ENSBTAP00000010058 // ENSBTAP00000010744 // ENSBTAP00000002867
GO:0032502	P	developmental process	10	31	5427	45151	0.0025	0.12	// ENSBTAP00000010556 // ENSBTAP00000037722 // ENSBTAP00000027556 // ENSBTAP00000004992 // ENSBTAP00000004318 // ENSBTAP00000010058 // ENSBTAP00000019209 // ENSBTAP00000010744 // ENSBTAP00000000796 // ENSBTAP00000021155
GO:0009719	P	response to endogenous stimulus	5	31	1459	45151	0.003	0.13	// ENSBTAP00000024641 // ENSBTAP00000004318 // ENSBTAP00000010744 // ENSBTAP00000004992 // ENSBTAP00000010058
GO:0051716	P	cellular response to stimulus	15	31	11215	45151	0.0039	0.15	// ENSBTAP00000037722 // ENSBTAP00000024641 // ENSBTAP00000028880 // ENSBTAP00000021155 // ENSBTAP00000022654 // ENSBTAP00000004992 // ENSBTAP00000019758 // ENSBTAP00000004318 // ENSBTAP00000003763 // ENSBTAP00000002051 // ENSBTAP00000010058 // ENSBTAP00000019209 // ENSBTAP00000018278 // ENSBTAP00000002970 // ENSBTAP00000010744
GO:0009987	P	cellular process	26	31	27803	45151	0.0066	0.23	// ENSBTAP00000010556 // ENSBTAP00000037722 // ENSBTAP00000027556 // ENSBTAP00000003763 // ENSBTAP00000001536 // ENSBTAP00000002051 // ENSBTAP00000019209 // ENSBTAP00000018278 // ENSBTAP00000024636 // ENSBTAP00000021155 // ENSBTAP00000002970 // ENSBTAP00000004318 // ENSBTAP00000001336 // ENSBTAP00000029273 // ENSBTAP00000041997 // ENSBTAP00000024641 // ENSBTAP00000022654 // ENSBTAP00000004992 // …
GO:0065007	P	biological regulation	20	31	18573	45151	0.0073	0.24	// ENSBTAP00000010556 // ENSBTAP00000037722 // ENSBTAP00000027556 // ENSBTAP00000021155 // ENSBTAP00000022654 // ENSBTAP00000004992 // ENSBTAP00000019758 // ENSBTAP00000004318 // ENSBTAP00000003763 // ENSBTAP00000002051 // ENSBTAP00000010058 // ENSBTAP00000019209 // ENSBTAP00000041997 // ENSBTAP00000018278 // ENSBTAP00000029273 // ENSBTAP00000000796 // ENSBTAP00000002970 // ENSBTAP00000024641 // …
GO:0044763	P	single-organism cellular process	20	31	18769	45151	0.0084	0.25	// ENSBTAP00000010556 // ENSBTAP00000037722 // ENSBTAP00000027556 // ENSBTAP00000021155 // ENSBTAP00000022654 // ENSBTAP00000004992 // ENSBTAP00000019758 // ENSBTAP00000004318 // ENSBTAP00000003763 // ENSBTAP00000001536 // ENSBTAP00000002051 // ENSBTAP00000010058 // ENSBTAP00000019209 // ENSBTAP00000018278 // ENSBTAP00000002867 // ENSBTAP00000000796 // ENSBTAP00000002970 // ENSBTAP00000024641 // …
GO:0007166	P	cell surface receptor signaling pathway	6	31	2770	45151	0.01	0.26	// ENSBTAP00000022654 // ENSBTAP00000004992 // ENSBTAP00000004318 // ENSBTAP00000019758 // ENSBTAP00000002970 // ENSBTAP00000010058
GO:0050789	P	regulation of biological process	19	31	17621	45151	0.01	0.26	// ENSBTAP00000037722 // ENSBTAP00000024641 // ENSBTAP00000027556 // ENSBTAP00000021155 // ENSBTAP00000022654 // ENSBTAP00000004992 // ENSBTAP00000019758 // ENSBTAP00000004318 // ENSBTAP00000003763 // ENSBTAP00000002051 // ENSBTAP00000010058 // ENSBTAP00000019209 // ENSBTAP00000041997 // ENSBTAP00000018278 // ENSBTAP00000029273 // ENSBTAP00000000796 // ENSBTAP00000002970 // ENSBTAP00000028880 // …
GO:0042221	P	response to chemical	8	31	4501	45151	0.0094	0.26	// ENSBTAP00000024641 // ENSBTAP00000027556 // ENSBTAP00000004992 // ENSBTAP00000004318 // ENSBTAP00000010058 // ENSBTAP00000010744 // ENSBTAP00000002867 // ENSBTAP00000024512
GO:0071310	P	cellular response to organic substance	5	31	2068	45151	0.013	0.29	// ENSBTAP00000024641 // ENSBTAP00000004318 // ENSBTAP00000010744 // ENSBTAP00000004992 // ENSBTAP00000010058
GO:0050794	P	regulation of cellular process	18	31	16923	45151	0.016	0.35	// ENSBTAP00000037722 // ENSBTAP00000024641 // ENSBTAP00000027556 // ENSBTAP00000021155 // ENSBTAP00000022654 // ENSBTAP00000004992 // ENSBTAP00000019758 // ENSBTAP00000004318 // ENSBTAP00000003763 // ENSBTAP00000002051 // ENSBTAP00000010058 // ENSBTAP00000019209 // ENSBTAP00000041997 // ENSBTAP00000018278 // ENSBTAP00000000796 // ENSBTAP00000002970 // ENSBTAP00000028880 // ENSBTAP00000010744
GO:0044767	P	single-organism developmental process	8	31	5315	45151	0.024	0.47	// ENSBTAP00000010556 // ENSBTAP00000027556 // ENSBTAP00000004992 // ENSBTAP00000004318 // ENSBTAP00000010058 // ENSBTAP00000019209 // ENSBTAP00000010744 // ENSBTAP00000000796
GO:0048856	P	anatomical structure development	8	31	5276	45151	0.023	0.47	// ENSBTAP00000010556 // ENSBTAP00000004992 // ENSBTAP00000004318 // ENSBTAP00000010058 // ENSBTAP00000019209 // ENSBTAP00000010744 // ENSBTAP00000000796 // ENSBTAP00000021155
GO:0070887	P	cellular response to chemical stimulus	5	31	2490	45151	0.026	0.49	// ENSBTAP00000024641 // ENSBTAP00000004318 // ENSBTAP00000010744 // ENSBTAP00000004992 // ENSBTAP00000010058
GO:0030154	P	cell differentiation	6	31	3506	45151	0.03	0.53	// ENSBTAP00000010556 // ENSBTAP00000004992 // ENSBTAP00000004318 // ENSBTAP00000019209 // ENSBTAP00000002867 // ENSBTAP00000000796
GO:0006950	P	response to stress	6	31	3651	45151	0.036	0.61	// ENSBTAP00000027556 // ENSBTAP00000003763 // ENSBTAP00000001336 // ENSBTAP00000018278 // ENSBTAP00000029273 // ENSBTAP00000024512
GO:0044699	P	single-organism process	20	31	21537	45151	0.045	0.73	// ENSBTAP00000010556 // ENSBTAP00000037722 // ENSBTAP00000027556 // ENSBTAP00000021155 // ENSBTAP00000022654 // ENSBTAP00000004992 // ENSBTAP00000019758 // ENSBTAP00000004318 // ENSBTAP00000003763 // ENSBTAP00000001536 // ENSBTAP00000002051 // ENSBTAP00000010058 // ENSBTAP00000019209 // ENSBTAP00000018278 // ENSBTAP00000002867 // ENSBTAP00000000796 // ENSBTAP00000002970 // ENSBTAP00000024641 // …
GO:0023051	P	regulation of signaling	5	31	3042	45151	0.055	0.76	// ENSBTAP00000004318 // ENSBTAP00000027556 // ENSBTAP00000018278 // ENSBTAP00000028880 // ENSBTAP00000010058
GO:0010646	P	regulation of cell communication	5	31	2970	45151	0.05	0.76	// ENSBTAP00000004318 // ENSBTAP00000027556 // ENSBTAP00000018278 // ENSBTAP00000028880 // ENSBTAP00000010058
GO:0048869	P	cellular developmental process	6	31	3972	45151	0.05	0.76	// ENSBTAP00000010556 // ENSBTAP00000004992 // ENSBTAP00000004318 // ENSBTAP00000019209 // ENSBTAP00000002867 // ENSBTAP00000000796
GO:0032501	P	multicellular organismal process	9	31	7315	45151	0.053	0.76	// ENSBTAP00000010556 // ENSBTAP00000022654 // ENSBTAP00000004992 // ENSBTAP00000004318 // ENSBTAP00000010058 // ENSBTAP00000019209 // ENSBTAP00000010744 // ENSBTAP00000000796 // ENSBTAP00000019758
GO:0048731	P	system development	6	31	4080	45151	0.056	0.76	// ENSBTAP00000004992 // ENSBTAP00000004318 // ENSBTAP00000010058 // ENSBTAP00000019209 // ENSBTAP00000010744 // ENSBTAP00000000796
GO:0048519	P	negative regulation of biological process	6	31	4403	45151	0.076	0.99	// ENSBTAP00000037722 // ENSBTAP00000004992 // ENSBTAP00000004318 // ENSBTAP00000010058 // ENSBTAP00000010744 // ENSBTAP00000000796
GO:0016043	P	cellular component organization	5	31	7059	45151	0.55	1	// ENSBTAP00000010556 // ENSBTAP00000037722 // ENSBTAP00000041997 // ENSBTAP00000010744 // ENSBTAP00000010058
GO:0051252	P	regulation of RNA metabolic process	5	31	5325	45151	0.3	1	// ENSBTAP00000024641 // ENSBTAP00000004318 // ENSBTAP00000021155 // ENSBTAP00000004992 // ENSBTAP00000010744
GO:0032774	P	RNA biosynthetic process	5	31	5423	45151	0.31	1	// ENSBTAP00000024641 // ENSBTAP00000004318 // ENSBTAP00000021155 // ENSBTAP00000004992 // ENSBTAP00000010744
GO:0019222	P	regulation of metabolic process	5	31	7898	45151	0.65	1	// ENSBTAP00000024641 // ENSBTAP00000004318 // ENSBTAP00000021155 // ENSBTAP00000004992 // ENSBTAP00000010744
GO:0031326	P	regulation of cellular biosynthetic process	5	31	5799	45151	0.37	1	// ENSBTAP00000024641 // ENSBTAP00000004318 // ENSBTAP00000021155 // ENSBTAP00000004992 // ENSBTAP00000010744
GO:0048583	P	regulation of response to stimulus	5	31	3550	45151	0.092	1	// ENSBTAP00000004318 // ENSBTAP00000028880 // ENSBTAP00000018278 // ENSBTAP00000029273 // ENSBTAP00000010058
GO:0034645	P	cellular macromolecule biosynthetic process	5	31	7176	45151	0.56	1	// ENSBTAP00000024641 // ENSBTAP00000004318 // ENSBTAP00000021155 // ENSBTAP00000004992 // ENSBTAP00000010744
GO:0090304	P	nucleic acid metabolic process	5	31	7609	45151	0.62	1	// ENSBTAP00000024641 // ENSBTAP00000004318 // ENSBTAP00000021155 // ENSBTAP00000004992 // ENSBTAP00000010744
GO:0044249	P	cellular biosynthetic process	6	31	8508	45151	0.54	1	// ENSBTAP00000024641 // ENSBTAP00000004992 // ENSBTAP00000004318 // ENSBTAP00000001536 // ENSBTAP00000010744 // ENSBTAP00000021155
GO:0034641	P	cellular nitrogen compound metabolic process	5	31	9725	45151	0.83	1	// ENSBTAP00000024641 // ENSBTAP00000004318 // ENSBTAP00000021155 // ENSBTAP00000004992 // ENSBTAP00000010744
GO:0006807	P	nitrogen compound metabolic process	5	31	10259	45151	0.86	1	// ENSBTAP00000024641 // ENSBTAP00000004318 // ENSBTAP00000021155 // ENSBTAP00000004992 // ENSBTAP00000010744
GO:0006725	P	cellular aromatic compound metabolic process	5	31	8857	45151	0.76	1	// ENSBTAP00000024641 // ENSBTAP00000004318 // ENSBTAP00000021155 // ENSBTAP00000004992 // ENSBTAP00000010744
GO:1901362	P	organic cyclic compound biosynthetic process	5	31	6234	45151	0.43	1	// ENSBTAP00000024641 // ENSBTAP00000004318 // ENSBTAP00000021155 // ENSBTAP00000004992 // ENSBTAP00000010744
GO:0007275	P	multicellular organism development	6	31	4554	45151	0.086	1	// ENSBTAP00000004992 // ENSBTAP00000004318 // ENSBTAP00000010058 // ENSBTAP00000019209 // ENSBTAP00000010744 // ENSBTAP00000000796
GO:0080090	P	regulation of primary metabolic process	5	31	7538	45151	0.61	1	// ENSBTAP00000024641 // ENSBTAP00000004318 // ENSBTAP00000021155 // ENSBTAP00000004992 // ENSBTAP00000010744
GO:1901576	P	organic substance biosynthetic process	6	31	8628	45151	0.56	1	// ENSBTAP00000024641 // ENSBTAP00000004992 // ENSBTAP00000004318 // ENSBTAP00000001536 // ENSBTAP00000010744 // ENSBTAP00000021155
GO:0044260	P	cellular macromolecule metabolic process	7	31	13281	45151	0.85	1	// ENSBTAP00000037722 // ENSBTAP00000024641 // ENSBTAP00000004992 // ENSBTAP00000004318 // ENSBTAP00000001336 // ENSBTAP00000010744 // ENSBTAP00000021155
GO:0071840	P	cellular component organization or biogenesis	5	31	7270	45151	0.57	1	// ENSBTAP00000010556 // ENSBTAP00000037722 // ENSBTAP00000041997 // ENSBTAP00000010744 // ENSBTAP00000010058
GO:2000112	P	regulation of cellular macromolecule biosynthetic process	5	31	5494	45151	0.32	1	// ENSBTAP00000024641 // ENSBTAP00000004318 // ENSBTAP00000021155 // ENSBTAP00000004992 // ENSBTAP00000010744
GO:0010467	P	gene expression	5	31	7736	45151	0.63	1	// ENSBTAP00000024641 // ENSBTAP00000004318 // ENSBTAP00000021155 // ENSBTAP00000004992 // ENSBTAP00000010744
GO:0097659	P	nucleic acid-templated transcription	5	31	5399	45151	0.31	1	// ENSBTAP00000024641 // ENSBTAP00000004318 // ENSBTAP00000021155 // ENSBTAP00000004992 // ENSBTAP00000010744
GO:0071704	P	organic substance metabolic process	10	31	17799	45151	0.84	1	// ENSBTAP00000037722 // ENSBTAP00000024641 // ENSBTAP00000004992 // ENSBTAP00000004318 // ENSBTAP00000003763 // ENSBTAP00000001536 // ENSBTAP00000001336 // ENSBTAP00000010744 // ENSBTAP00000029273 // ENSBTAP00000021155
GO:1901360	P	organic cyclic compound metabolic process	6	31	9036	45151	0.61	1	// ENSBTAP00000024641 // ENSBTAP00000004992 // ENSBTAP00000004318 // ENSBTAP00000003763 // ENSBTAP00000010744 // ENSBTAP00000021155
GO:0010468	P	regulation of gene expression	5	31	5838	45151	0.37	1	// ENSBTAP00000024641 // ENSBTAP00000004318 // ENSBTAP00000021155 // ENSBTAP00000004992 // ENSBTAP00000010744
GO:0018130	P	heterocycle biosynthetic process	5	31	6098	45151	0.41	1	// ENSBTAP00000024641 // ENSBTAP00000004318 // ENSBTAP00000021155 // ENSBTAP00000004992 // ENSBTAP00000010744
GO:0006139	P	nucleobase-containing compound metabolic process	5	31	8640	45151	0.73	1	// ENSBTAP00000024641 // ENSBTAP00000004318 // ENSBTAP00000021155 // ENSBTAP00000004992 // ENSBTAP00000010744
GO:0019219	P	regulation of nucleobase-containing compound metabolic process	5	31	5647	45151	0.35	1	// ENSBTAP00000024641 // ENSBTAP00000004318 // ENSBTAP00000021155 // ENSBTAP00000004992 // ENSBTAP00000010744
GO:0031323	P	regulation of cellular metabolic process	5	31	7578	45151	0.61	1	// ENSBTAP00000024641 // ENSBTAP00000004318 // ENSBTAP00000021155 // ENSBTAP00000004992 // ENSBTAP00000010744
GO:0009889	P	regulation of biosynthetic process	5	31	5849	45151	0.37	1	// ENSBTAP00000024641 // ENSBTAP00000004318 // ENSBTAP00000021155 // ENSBTAP00000004992 // ENSBTAP00000010744
GO:1903506	P	regulation of nucleic acid-templated transcription	5	31	5163	45151	0.28	1	// ENSBTAP00000024641 // ENSBTAP00000004318 // ENSBTAP00000021155 // ENSBTAP00000004992 // ENSBTAP00000010744
GO:0009059	P	macromolecule biosynthetic process	5	31	7338	45151	0.58	1	// ENSBTAP00000024641 // ENSBTAP00000004318 // ENSBTAP00000021155 // ENSBTAP00000004992 // ENSBTAP00000010744
GO:0051171	P	regulation of nitrogen compound metabolic process	5	31	5892	45151	0.38	1	// ENSBTAP00000024641 // ENSBTAP00000004318 // ENSBTAP00000021155 // ENSBTAP00000004992 // ENSBTAP00000010744
GO:0008152	P	metabolic process	14	31	19429	45151	0.47	1	// ENSBTAP00000037722 // ENSBTAP00000024641 // ENSBTAP00000004992 // ENSBTAP00000004318 // ENSBTAP00000003763 // ENSBTAP00000001536 // ENSBTAP00000001336 // ENSBTAP00000015156 // ENSBTAP00000010744 // ENSBTAP00000029273 // ENSBTAP00000024636 // ENSBTAP00000000796 // ENSBTAP00000021155 // ENSBTAP00000016989
GO:2001141	P	regulation of RNA biosynthetic process	5	31	5172	45151	0.28	1	// ENSBTAP00000024641 // ENSBTAP00000004318 // ENSBTAP00000021155 // ENSBTAP00000004992 // ENSBTAP00000010744
GO:0034654	P	nucleobase-containing compound biosynthetic process	5	31	5999	45151	0.4	1	// ENSBTAP00000024641 // ENSBTAP00000004318 // ENSBTAP00000021155 // ENSBTAP00000004992 // ENSBTAP00000010744
GO:0044238	P	primary metabolic process	10	31	17072	45151	0.79	1	// ENSBTAP00000037722 // ENSBTAP00000024641 // ENSBTAP00000004992 // ENSBTAP00000004318 // ENSBTAP00000003763 // ENSBTAP00000001536 // ENSBTAP00000001336 // ENSBTAP00000010744 // ENSBTAP00000029273 // ENSBTAP00000021155
GO:0046483	P	heterocycle metabolic process	5	31	8772	45151	0.75	1	// ENSBTAP00000024641 // ENSBTAP00000004318 // ENSBTAP00000021155 // ENSBTAP00000004992 // ENSBTAP00000010744
GO:0016070	P	RNA metabolic process	5	31	6696	45151	0.5	1	// ENSBTAP00000024641 // ENSBTAP00000004318 // ENSBTAP00000021155 // ENSBTAP00000004992 // ENSBTAP00000010744
GO:0044271	P	cellular nitrogen compound biosynthetic process	5	31	7083	45151	0.55	1	// ENSBTAP00000024641 // ENSBTAP00000004318 // ENSBTAP00000021155 // ENSBTAP00000004992 // ENSBTAP00000010744
GO:0044707	P	single-multicellular organism process	7	31	5620	45151	0.083	1	// ENSBTAP00000004992 // ENSBTAP00000004318 // ENSBTAP00000019758 // ENSBTAP00000019209 // ENSBTAP00000010744 // ENSBTAP00000000796 // ENSBTAP00000010058
GO:0019438	P	aromatic compound biosynthetic process	5	31	6107	45151	0.41	1	// ENSBTAP00000024641 // ENSBTAP00000004318 // ENSBTAP00000021155 // ENSBTAP00000004992 // ENSBTAP00000010744
GO:0060255	P	regulation of macromolecule metabolic process	5	31	7540	45151	0.61	1	// ENSBTAP00000024641 // ENSBTAP00000004318 // ENSBTAP00000021155 // ENSBTAP00000004992 // ENSBTAP00000010744
GO:0009058	P	biosynthetic process	6	31	8782	45151	0.58	1	// ENSBTAP00000024641 // ENSBTAP00000004992 // ENSBTAP00000004318 // ENSBTAP00000001536 // ENSBTAP00000010744 // ENSBTAP00000021155
GO:0044237	P	cellular metabolic process	11	31	16372	45151	0.6	1	// ENSBTAP00000037722 // ENSBTAP00000024641 // ENSBTAP00000004992 // ENSBTAP00000004318 // ENSBTAP00000001536 // ENSBTAP00000001336 // ENSBTAP00000015156 // ENSBTAP00000010744 // ENSBTAP00000024636 // ENSBTAP00000021155 // ENSBTAP00000016989
GO:0043170	P	macromolecule metabolic process	8	31	14852	45151	0.85	1	// ENSBTAP00000037722 // ENSBTAP00000024641 // ENSBTAP00000004992 // ENSBTAP00000004318 // ENSBTAP00000001336 // ENSBTAP00000010744 // ENSBTAP00000029273 // ENSBTAP00000021155
GO:0006355	P	regulation of transcription, DNA-templated	5	31	5118	45151	0.27	1	// ENSBTAP00000024641 // ENSBTAP00000004318 // ENSBTAP00000021155 // ENSBTAP00000004992 // ENSBTAP00000010744
GO:0010556	P	regulation of macromolecule biosynthetic process	5	31	5636	45151	0.34	1	// ENSBTAP00000024641 // ENSBTAP00000004318 // ENSBTAP00000021155 // ENSBTAP00000004992 // ENSBTAP00000010744
GO:0006351	P	transcription, DNA-templated	5	31	5363	45151	0.31	1	// ENSBTAP00000024641 // ENSBTAP00000004318 // ENSBTAP00000021155 // ENSBTAP00000004992 // ENSBTAP00000010744
GO:0048523	P	negative regulation of cellular process	5	31	4120	45151	0.15	1	// ENSBTAP00000037722 // ENSBTAP00000004318 // ENSBTAP00000000796 // ENSBTAP00000004992 // ENSBTAP00000010058
GO:0005515	F	protein binding	16	31	7971	45151	1.8e-05	0.00033	// ENSBTAP00000010556 // ENSBTAP00000024641 // ENSBTAP00000022654 // ENSBTAP00000004992 // ENSBTAP00000004318 // ENSBTAP00000003763 // ENSBTAP00000000796 // ENSBTAP00000002051 // ENSBTAP00000010058 // ENSBTAP00000019209 // ENSBTAP00000018278 // ENSBTAP00000024636 // ENSBTAP00000037291 // ENSBTAP00000015156 // ENSBTAP00000041997 // ENSBTAP00000028880
GO:0005488	F	binding	25	31	23989	45151	0.0014	0.013	// ENSBTAP00000010556 // ENSBTAP00000037722 // ENSBTAP00000027556 // ENSBTAP00000003763 // ENSBTAP00000002051 // ENSBTAP00000019209 // ENSBTAP00000018278 // ENSBTAP00000024636 // ENSBTAP00000021155 // ENSBTAP00000004318 // ENSBTAP00000001336 // ENSBTAP00000037291 // ENSBTAP00000041997 // ENSBTAP00000024641 // ENSBTAP00000022654 // ENSBTAP00000004992 // ENSBTAP00000001137 // ENSBTAP00000010058 // …
GO:0046914	F	transition metal ion binding	7	31	3347	45151	0.0066	0.04	// ENSBTAP00000010556 // ENSBTAP00000037722 // ENSBTAP00000027556 // ENSBTAP00000019758 // ENSBTAP00000010744 // ENSBTAP00000021155 // ENSBTAP00000024641
GO:0043167	F	ion binding	9	31	8417	45151	0.11	0.49	// ENSBTAP00000010556 // ENSBTAP00000037722 // ENSBTAP00000027556 // ENSBTAP00000001336 // ENSBTAP00000019758 // ENSBTAP00000010744 // ENSBTAP00000002867 // ENSBTAP00000021155 // ENSBTAP00000024641
GO:0046872	F	metal ion binding	8	31	8151	45151	0.18	0.57	// ENSBTAP00000010556 // ENSBTAP00000037722 // ENSBTAP00000027556 // ENSBTAP00000001336 // ENSBTAP00000019758 // ENSBTAP00000010744 // ENSBTAP00000021155 // ENSBTAP00000024641
GO:0043169	F	cation binding	8	31	8208	45151	0.19	0.57	// ENSBTAP00000010556 // ENSBTAP00000037722 // ENSBTAP00000027556 // ENSBTAP00000001336 // ENSBTAP00000019758 // ENSBTAP00000010744 // ENSBTAP00000021155 // ENSBTAP00000024641
GO:0003824	F	catalytic activity	6	31	13067	45151	0.92	1	// ENSBTAP00000021155 // ENSBTAP00000001536 // ENSBTAP00000010058 // ENSBTAP00000010744 // ENSBTAP00000024636 // ENSBTAP00000041997
GO:0005615	C	extracellular space	9	31	1573	45151	7.8e-07	6.7e-05	// ENSBTAP00000022654 // ENSBTAP00000004992 // ENSBTAP00000004318 // ENSBTAP00000002051 // ENSBTAP00000001336 // ENSBTAP00000019758 // ENSBTAP00000018278 // ENSBTAP00000029273 // ENSBTAP00000016989
GO:0005576	C	extracellular region	12	31	4796	45151	4.2e-05	0.0018	// ENSBTAP00000022654 // ENSBTAP00000004992 // ENSBTAP00000004318 // ENSBTAP00000002051 // ENSBTAP00000001336 // ENSBTAP00000010058 // ENSBTAP00000019209 // ENSBTAP00000018278 // ENSBTAP00000029273 // ENSBTAP00000024636 // ENSBTAP00000019758 // ENSBTAP00000016989
GO:0044421	C	extracellular region part	9	31	3864	45151	0.00087	0.025	// ENSBTAP00000022654 // ENSBTAP00000004992 // ENSBTAP00000004318 // ENSBTAP00000002051 // ENSBTAP00000001336 // ENSBTAP00000019758 // ENSBTAP00000018278 // ENSBTAP00000029273 // ENSBTAP00000016989
GO:0005622	C	intracellular	20	31	19029	45151	0.01	0.14	// ENSBTAP00000010556 // ENSBTAP00000037722 // ENSBTAP00000027556 // ENSBTAP00000021155 // ENSBTAP00000022654 // ENSBTAP00000001137 // ENSBTAP00000019758 // ENSBTAP00000007048 // ENSBTAP00000004318 // ENSBTAP00000022015 // ENSBTAP00000024512 // ENSBTAP00000015156 // ENSBTAP00000041997 // ENSBTAP00000018278 // ENSBTAP00000029273 // ENSBTAP00000024636 // ENSBTAP00000037291 // ENSBTAP00000002970 // …
GO:0044444	C	cytoplasmic part	11	31	7783	45151	0.011	0.14	// ENSBTAP00000037722 // ENSBTAP00000027556 // ENSBTAP00000021155 // ENSBTAP00000007048 // ENSBTAP00000004318 // ENSBTAP00000019758 // ENSBTAP00000041997 // ENSBTAP00000018278 // ENSBTAP00000029273 // ENSBTAP00000024636 // ENSBTAP00000002970
GO:0044464	C	cell part	23	31	23452	45151	0.0097	0.14	// ENSBTAP00000010556 // ENSBTAP00000037722 // ENSBTAP00000027556 // ENSBTAP00000003763 // ENSBTAP00000022015 // ENSBTAP00000001536 // ENSBTAP00000019209 // ENSBTAP00000018278 // ENSBTAP00000024636 // ENSBTAP00000021155 // ENSBTAP00000002970 // ENSBTAP00000004318 // ENSBTAP00000037291 // ENSBTAP00000029273 // ENSBTAP00000041997 // ENSBTAP00000024641 // ENSBTAP00000022654 // ENSBTAP00000007048 // …
GO:0005623	C	cell	23	31	23530	45151	0.01	0.14	// ENSBTAP00000010556 // ENSBTAP00000037722 // ENSBTAP00000027556 // ENSBTAP00000003763 // ENSBTAP00000022015 // ENSBTAP00000001536 // ENSBTAP00000019209 // ENSBTAP00000018278 // ENSBTAP00000024636 // ENSBTAP00000021155 // ENSBTAP00000002970 // ENSBTAP00000004318 // ENSBTAP00000037291 // ENSBTAP00000029273 // ENSBTAP00000041997 // ENSBTAP00000024641 // ENSBTAP00000022654 // ENSBTAP00000007048 // …
GO:0044424	C	intracellular part	18	31	17486	45151	0.023	0.24	// ENSBTAP00000010556 // ENSBTAP00000037722 // ENSBTAP00000027556 // ENSBTAP00000021155 // ENSBTAP00000001137 // ENSBTAP00000019758 // ENSBTAP00000007048 // ENSBTAP00000004318 // ENSBTAP00000022015 // ENSBTAP00000015156 // ENSBTAP00000041997 // ENSBTAP00000018278 // ENSBTAP00000029273 // ENSBTAP00000024636 // ENSBTAP00000037291 // ENSBTAP00000002970 // ENSBTAP00000024641 // ENSBTAP00000028880
GO:0043229	C	intracellular organelle	16	31	15017	45151	0.027	0.25	// ENSBTAP00000010556 // ENSBTAP00000037722 // ENSBTAP00000027556 // ENSBTAP00000041997 // ENSBTAP00000019758 // ENSBTAP00000007048 // ENSBTAP00000037291 // ENSBTAP00000022015 // ENSBTAP00000015156 // ENSBTAP00000018278 // ENSBTAP00000029273 // ENSBTAP00000024636 // ENSBTAP00000001137 // ENSBTAP00000002970 // ENSBTAP00000024641 // ENSBTAP00000028880
GO:0005737	C	cytoplasm	13	31	11378	45151	0.031	0.26	// ENSBTAP00000010556 // ENSBTAP00000037722 // ENSBTAP00000027556 // ENSBTAP00000021155 // ENSBTAP00000007048 // ENSBTAP00000004318 // ENSBTAP00000022015 // ENSBTAP00000019758 // ENSBTAP00000041997 // ENSBTAP00000018278 // ENSBTAP00000029273 // ENSBTAP00000024636 // ENSBTAP00000002970
GO:0043226	C	organelle	16	31	16162	45151	0.052	0.4	// ENSBTAP00000010556 // ENSBTAP00000037722 // ENSBTAP00000027556 // ENSBTAP00000041997 // ENSBTAP00000019758 // ENSBTAP00000007048 // ENSBTAP00000037291 // ENSBTAP00000022015 // ENSBTAP00000015156 // ENSBTAP00000018278 // ENSBTAP00000029273 // ENSBTAP00000024636 // ENSBTAP00000001137 // ENSBTAP00000002970 // ENSBTAP00000024641 // ENSBTAP00000028880
GO:0043231	C	intracellular membrane-bounded organelle	13	31	12602	45151	0.066	0.41	// ENSBTAP00000037722 // ENSBTAP00000024641 // ENSBTAP00000041997 // ENSBTAP00000019758 // ENSBTAP00000007048 // ENSBTAP00000037291 // ENSBTAP00000015156 // ENSBTAP00000018278 // ENSBTAP00000029273 // ENSBTAP00000024636 // ENSBTAP00000001137 // ENSBTAP00000002970 // ENSBTAP00000028880
GO:0071944	C	cell periphery	8	31	6485	45151	0.067	0.41	// ENSBTAP00000027556 // ENSBTAP00000003763 // ENSBTAP00000001536 // ENSBTAP00000019209 // ENSBTAP00000018278 // ENSBTAP00000029273 // ENSBTAP00000024512 // ENSBTAP00000041997
GO:0005886	C	plasma membrane	8	31	6316	45151	0.059	0.41	// ENSBTAP00000027556 // ENSBTAP00000003763 // ENSBTAP00000001536 // ENSBTAP00000019209 // ENSBTAP00000018278 // ENSBTAP00000029273 // ENSBTAP00000024512 // ENSBTAP00000041997
GO:0044459	C	plasma membrane part	5	31	3427	45151	0.082	0.47	// ENSBTAP00000019209 // ENSBTAP00000029273 // ENSBTAP00000003763 // ENSBTAP00000018278 // ENSBTAP00000001536
GO:0043227	C	membrane-bounded organelle	13	31	13803	45151	0.12	0.65	// ENSBTAP00000037722 // ENSBTAP00000024641 // ENSBTAP00000041997 // ENSBTAP00000019758 // ENSBTAP00000007048 // ENSBTAP00000037291 // ENSBTAP00000015156 // ENSBTAP00000018278 // ENSBTAP00000029273 // ENSBTAP00000024636 // ENSBTAP00000001137 // ENSBTAP00000002970 // ENSBTAP00000028880
GO:0016020	C	membrane	9	31	16920	45151	0.88	1	// ENSBTAP00000027556 // ENSBTAP00000041997 // ENSBTAP00000003763 // ENSBTAP00000001536 // ENSBTAP00000019209 // ENSBTAP00000018278 // ENSBTAP00000029273 // ENSBTAP00000024512 // ENSBTAP00000002970
GO:0044422	C	organelle part	8	31	8880	45151	0.25	1	// ENSBTAP00000010556 // ENSBTAP00000037722 // ENSBTAP00000027556 // ENSBTAP00000037291 // ENSBTAP00000015156 // ENSBTAP00000018278 // ENSBTAP00000029273 // ENSBTAP00000019758
GO:0043232	C	intracellular non-membrane-bounded organelle	5	31	5148	45151	0.28	1	// ENSBTAP00000010556 // ENSBTAP00000037722 // ENSBTAP00000027556 // ENSBTAP00000022015 // ENSBTAP00000041997
GO:0044425	C	membrane part	6	31	13554	45151	0.94	1	// ENSBTAP00000003763 // ENSBTAP00000001536 // ENSBTAP00000019209 // ENSBTAP00000018278 // ENSBTAP00000029273 // ENSBTAP00000002970
GO:0044446	C	intracellular organelle part	7	31	8692	45151	0.39	1	// ENSBTAP00000010556 // ENSBTAP00000037722 // ENSBTAP00000037291 // ENSBTAP00000015156 // ENSBTAP00000018278 // ENSBTAP00000029273 // ENSBTAP00000019758
GO:0005634	C	nucleus	6	31	7958	45151	0.47	1	// ENSBTAP00000037722 // ENSBTAP00000024641 // ENSBTAP00000001137 // ENSBTAP00000028880 // ENSBTAP00000037291 // ENSBTAP00000041997
GO:0043228	C	non-membrane-bounded organelle	5	31	5148	45151	0.28	1	// ENSBTAP00000010556 // ENSBTAP00000037722 // ENSBTAP00000027556 // ENSBTAP00000022015 // ENSBTAP00000041997
