# Supplementary material for: Epigenetic landscape of the H3K27me3 mark in macrophages transformed by Theileria annulata
Source: Commun Biol. 2026 Feb 24;9:478. doi: 10.1038/s42003-026-09735-3 (PMC13043914; doi:10.1038/s42003-026-09735-3)
Supplement: Supplementary file 6 — Supplementary Data 3 [file 42003_2026_9735_MOESM6_ESM.xlsx]

## Sheet: BosTau
#Tool:Bowtie2-2.1.0
#Method:Global alignment - 1 mismatch in seed alignment (of size 22)
#Algorithm used: Choose uniquely the alignment with the best score
#Targeted region:Only alignments >= MQ20 and reads that are NOT marked as duplicates are considered
Reference Genome	#Sample identifier	Biological identifier	Application field	Number of total tags	R1 reads with RQV20 and more	Number of total reads	Number of mapped reads	% of mapped reads	Number of duplicates	% of duplicates	Mean Depth of coverage	Depth of coverage >=1	Depth of coverage >=5	Depth of coverage >=20	Depth of coverage >=50	Depth of coverage >=100	Normalization factor
Cow-bosTau8	A593C1	K4-vir-no1	ChIP-SEQUENCING	32,469,115	99.92%	32,469,115	12,583,269	38.75%	2,176,615	17%	0.37	6.7%	1.1%	0.5%	0.2%	0.0%	0.311118
Cow-bosTau8	A593C2	K4-vir-no2	ChIP-SEQUENCING	36,167,184	99.78%	36,167,184	11,276,896	31.18%	1,494,446	13%	0.35	8.6%	1.0%	0.5%	0.1%	0.0%	0.183083
Cow-bosTau8	A593C3	K4-att-no1	ChIP-SEQUENCING	44,483,848	99.91%	44,483,848	28,076,449	63.12%	3,853,232	14%	0.82	32.2%	1.3%	0.7%	0.3%	0.1%	0.240479
Cow-bosTau8	A593C4	K4-att-no2	ChIP-SEQUENCING	32,716,931	99.91%	32,716,931	12,923,742	39.50%	2,133,281	17%	0.39	6.4%	1.0%	0.6%	0.2%	0.0%	0.181709
Cow-bosTau8	A593C5	K27-vir-no1	ChIP-SEQUENCING	18,050,120	99.93%	18,050,120	15,978,932	88.53%	2,615,198	16%	0.44	23.6%	1.4%	0.0%	0.0%	0.0%	0.676263
Cow-bosTau8	A593C6	K27-vir-no2	ChIP-SEQUENCING	28,182,272	99.92%	28,182,272	24,459,519	86.79%	1,571,637	6%	0.74	33.3%	3.3%	0.0%	0.0%	0.0%	0.336329
Cow-bosTau8	A593C7	K27-att-no1	ChIP-SEQUENCING	18,941,298	99.94%	18,941,298	17,603,928	92.94%	2,413,447	14%	0.51	27.0%	1.3%	0.0%	0.0%	0.0%	1.28886
Cow-bosTau8	A593C8	K27-att-no2	ChIP-SEQUENCING	39,697,626	99.95%	39,697,626	37,243,588	93.82%	1,288,270	3%	1.19	43.1%	7.7%	0.0%	0.0%	0.0%	0.636025
Cow-bosTau8	A593C9	Input-vir-no2	ChIP-SEQUENCING	52,213,479	99.94%	52,213,479	49,541,870	94.88%	4,218,273	9%	1.43	71.5%	2.5%	0.0%	0.0%	0.0%
Cow-bosTau8	A593C10	Input-att-no2	ChIP-SEQUENCING	73,859,203	99.96%	73,859,203	70,554,925	95.53%	7,111,540	10%	2.02	81.3%	7.5%	0.0%	0.0%	0.0%
Droso-dmel5.41	A593C1	K4-vir-no1	ChIP-SEQUENCING	32,469,115	99.92%	32,469,115	3,214,215	9.90%	557,099	17%	1.97	18.8%	7.3%	3.5%	0.9%	0.0%
Droso-dmel5.41	A593C2	K4-vir-no2	ChIP-SEQUENCING	36,167,184	99.78%	36,167,184	5,461,998	15.10%	1,237,748	23%	3.12	26.4%	9.1%	5.0%	2.2%	0.1%
Droso-dmel5.41	A593C3	K4-att-no1	ChIP-SEQUENCING	44,483,848	99.91%	44,483,848	4,158,372	9.35%	749,103	18%	2.56	24.6%	7.9%	4.1%	1.6%	0.1%
Droso-dmel5.41	A593C4	K4-att-no2	ChIP-SEQUENCING	32,716,931	99.91%	32,716,931	5,503,313	16.82%	1,225,585	22%	3.19	23.2%	8.7%	4.9%	2.4%	0.2%
Droso-dmel5.41	A593C5	K27-vir-no1	ChIP-SEQUENCING	18,050,120	99.93%	18,050,120	1,478,715	8.19%	225,491	15%	0.82	41.3%	2.5%	0.0%	0.0%	0.0%
Droso-dmel5.41	A593C6	K27-vir-no2	ChIP-SEQUENCING	28,182,272	99.92%	28,182,272	2,973,278	10.55%	195,002	7%	1.89	57.3%	12.3%	0.3%	0.0%	0.0%
Droso-dmel5.41	A593C7	K27-att-no1	ChIP-SEQUENCING	18,941,298	99.94%	18,941,298	775,880	4.10%	97,571	13%	0.45	28.2%	0.7%	0.0%	0.0%	0.0%
Droso-dmel5.41	A593C8	K27-att-no2	ChIP-SEQUENCING	39,697,626	99.95%	39,697,626	1,572,265	3.96%	64,729	4%	1.01	46.0%	3.6%	0.0%	0.0%	0.0%
Droso-dmel5.41	A593C9	Input-vir-no2	ChIP-SEQUENCING	52,213,479	99.94%	52,213,479	3,946	0.01%	54	1%	0	0.2%	0.0%	0.0%	0.0%	0.0%
Droso-dmel5.41	A593C10	Input-att-no2	ChIP-SEQUENCING	73,859,203	99.96%	73,859,203	4,642	0.01%	69	1%	0	0.3%	0.0%	0.0%	0.0%	0.0%
Normalization factor=1/(Number of mapped reads to Droso genome)

## Sheet: Droso
#Tool:Bowtie2-2.1.0
#Method:Global alignment - 1 mismatch in seed alignment (of size 22)
#Algorithm used: Choose uniquely the alignment with the best score
#Targeted region:Only alignments >= MQ20 and reads that are NOT marked as duplicates are considered
#Sample identifier	Biological identifier	Application field	Number of total tags	R1 reads with RQV20 and more	Reference Genome	Number of total reads	Number of mapped reads	% of mapped reads	Number of duplicates	% of duplicates	Mean Depth of coverage	Depth of coverage >=1	Depth of coverage >=5	Depth of coverage >=20	Depth of coverage >=50	Depth of coverage >=100
A593C1	K4-vir-no1	ChIP-SEQUENCING	32,469,115	99.92%	Droso-dmel5.41	32,469,115	3,214,215	9.90%	557,099	17%	1.97	18.8%	7.3%	3.5%	0.9%	0.0%
A593C2	K4-vir-no2	ChIP-SEQUENCING	36,167,184	99.78%	Droso-dmel5.41	36,167,184	5,461,998	15.10%	1,237,748	23%	3.12	26.4%	9.1%	5.0%	2.2%	0.1%
A593C3	K4-att-no1	ChIP-SEQUENCING	44,483,848	99.91%	Droso-dmel5.41	44,483,848	4,158,372	9.35%	749,103	18%	2.56	24.6%	7.9%	4.1%	1.6%	0.1%
A593C4	K4-att-no2	ChIP-SEQUENCING	32,716,931	99.91%	Droso-dmel5.41	32,716,931	5,503,313	16.82%	1,225,585	22%	3.19	23.2%	8.7%	4.9%	2.4%	0.2%
A593C5	K27-vir-no1	ChIP-SEQUENCING	18,050,120	99.93%	Droso-dmel5.41	18,050,120	1,478,715	8.19%	225,491	15%	0.82	41.3%	2.5%	0.0%	0.0%	0.0%
A593C6	K27-vir-no2	ChIP-SEQUENCING	28,182,272	99.92%	Droso-dmel5.41	28,182,272	2,973,278	10.55%	195,002	7%	1.89	57.3%	12.3%	0.3%	0.0%	0.0%
A593C7	K27-att-no1	ChIP-SEQUENCING	18,941,298	99.94%	Droso-dmel5.41	18,941,298	775,880	4.10%	97,571	13%	0.45	28.2%	0.7%	0.0%	0.0%	0.0%
A593C8	K27-att-no2	ChIP-SEQUENCING	39,697,626	99.95%	Droso-dmel5.41	39,697,626	1,572,265	3.96%	64,729	4%	1.01	46.0%	3.6%	0.0%	0.0%	0.0%
A593C9	Input-vir-no2	ChIP-SEQUENCING	52,213,479	99.94%	Droso-dmel5.41	52,213,479	3,946	0.01%	54	1%	0	0.2%	0.0%	0.0%	0.0%	0.0%
A593C10	Input-att-no2	ChIP-SEQUENCING	73,859,203	99.96%	Droso-dmel5.41	73,859,203	4,642	0.01%	69	1%	0	0.3%	0.0%	0.0%	0.0%	0.0%
