# Supplementary material for: Epigenetic landscape of the H3K27me3 mark in macrophages transformed by Theileria annulata
Source: Commun Biol. 2026 Feb 24;9:478. doi: 10.1038/s42003-026-09735-3 (PMC13043914; doi:10.1038/s42003-026-09735-3)
Supplement: Supplementary file 7 — Supplementary Data 4 [file 42003_2026_9735_MOESM7_ESM.xlsx]

## Sheet: Sheet1
Name	Sequence(5’ > 3’)
GAPDH forward	AGGACAAAGCTCAGGGACAC
GAPDH reverse	CCCCAGGTCTACATGTTCCA
PHF19 forward	ACTCGGGACTCCTATGGTGC
PHF19 reverse	CCTCCGTCAGTTTGGACATCA
EZH1 forward	CAGGATGAGGCCGATCGAC
EZH1 reverse	CACTTTGGCATAACAGTTGGG
EZH2 forward	GGG CAC AGC AGA AGA GCT AA
EZH2 reverse	AAGTGTTGGGTGTTGCATGA
MMP9 forward	CCCATTAGCACGCACGACAT
MMP9 reverse	TCACGTAGCCCACATAGTCCA
