# Supplementary material for: Epigenetic landscape of the H3K27me3 mark in macrophages transformed by Theileria annulata
Source: Commun Biol. 2026 Feb 24;9:478. doi: 10.1038/s42003-026-09735-3 (PMC13043914; doi:10.1038/s42003-026-09735-3)
Supplement: Supplementary file 8 — Supplementary Data 5 [file 42003_2026_9735_MOESM8_ESM.xlsx]

## Sheet: Fig.4b
	Rep1	Rep2	Rep3	Mean	SD
Vir DMSO	1	1	1	1	0
Vir UNC2400	0.889744	0.949219	1.10766	0.983333	0.113725
Vir UNC1999	1.2641	0.94308	1.00676	1.07	0.168226
Att DMSO	0.202564	0.305246	0.495946	0.336667	0.151767
Att UNC2400	0.684615	0.295759	0.681532	0.553333	0.219393
Att UNC1999	0.546154	0.0976562	0.508108	0.386667	0.249065

## Sheet: Fig.4c_Heart
	ama-1
	Standards		1	2	3	Mean
	Cp	A	16.87	16.86	16.89	16.8733
		B	19.74	19.93	19.44	19.7033
		C	23.59	23.65	23.77	23.67
		D	27.81	28.11	28.03	27.9833
				D	C	B	A
	Copy number (CN)			450	4500	45009	450090
	Cp			27.9833	23.67	19.7033	16.8733
	Log of CN			2.65321	3.65321	4.6533	5.6533
	samples
		ama-1	1 ng DNA
	Heart					Mean	CN
Vir_vehicle	mouse 1	Cp	27.79	27.97	28.08	27.9467	2.57416	2.61617	2.5679	2.53841	Mean	Std dev
							375.112	413.208	369.747	345.47	376.141	34.3187
Vir_vehicle	2		25.43	24.84	25.32	25.1967	2.85161	3.24896	3.40716	3.27846
							710.576	1774.03	2553.64	1898.7	2075.45	418.783
Vir_vehicle	3		25.78	25.65	25.96	25.7967	2.67647	3.15511	3.18997	3.10685					Mean	Std dev			Gene copy number			Heart
							474.76	1429.27	1548.72	1278.94	1418.98	135.182			2679.33	123.933			mouse 1	Vir_vehicle		2679.33	123.933
															2075.45	418.783			2	Vir_vehicle		2075.45	418.783
Vir_vehicle	4		26	26.02	26	26.0067	2.61518	3.09613	3.09076	3.09613					1418.98	135.182			3	Vir_vehicle		1418.98	135.182
							412.265	1247.74	1232.43	1247.74	1242.64	8.84059			1242.64	8.84059			4	Vir_vehicle		1242.64	8.84059
															376.141	34.3187			5	Vir_vehicle		376.141	34.3187
Vir_vehicle	5		24.76	24.69	24.84	24.7633	2.9781	3.42861	3.44738	3.40716
							950.82	2682.93	2801.43	2553.64	2679.33	123.933							6	Att_vehicle		3177.36	108.192
															3177.36	108.192			7	Att_vehicle		2762.55	99.0102
Att_vehicle	6		26.55	26.35	26.83	26.5767	2.4488	2.94865	3.00228	2.87358					2762.55	99.0102			8	Att_vehicle		1563.31	92.4094
							281.059	888.49	1005.26	747.439	880.397	129.102			1563.31	92.4094			9	Att_vehicle		880.397	129.102
															880.397	129.102			10	Att_vehicle		833.368	62.1708
Att_vehicle	7		26.72	26.52	26.73	26.6567	2.42545	2.90307	2.9567	2.90039					833.368	62.1708
							266.346	799.963	905.1	795.04	833.368	62.1708							11	Vir_UNC1999		4781.5	229.53
																			12	Vir_UNC1999		2514.3	132.792
Att_vehicle	8		25.67	25.53	25.71	25.6367	2.72318	3.18461	3.22215	3.17388					4781.5	229.53			13	Vir_UNC1999		1644.6	56.4401
							528.661	1529.71	1667.81	1492.4	1563.31	92.4094			2514.3	132.792			14	Vir_UNC1999		1549.91	144.129
															1644.6	56.4401			15	Vir_UNC1999		891.422	115.314
Att_vehicle	9		24.69	24.67	24.78	24.7133	2.99269	3.44738	3.45274	3.42325					1549.91	144.129
							983.316	2801.43	2836.23	2650.01	2762.55	99.0102			891.422	115.314			16	Att_UNC1999		3011.54	697.723
																			17	Att_UNC1999		2178.5	288.724
Att_vehicle	10		24.54	24.43	24.49	24.4867	3.05886	3.4876	3.51709	3.50101									18	Att_UNC1999		1307.03	28.5281
							1145.13	3073.26	3289.22	3169.61	3177.36	108.192			3011.54	697.723			19	Att_UNC1999		980.075	160.28
															2178.5	288.724			20	Att_UNC1999		397.611	66.3258
Vir_UNC1999	11		25.59	25.49	25.58	25.5533	2.7475	3.20606	3.23287	3.20874					1307.03	28.5281
							559.116	1607.16	1709.52	1617.12	1644.6	56.4401			980.075	160.28
															397.611	66.3258
Vir_UNC1999	12		23.77	23.88	23.68	23.7767	3.2661	3.69406	3.66457	3.71819
							1845.44	4943.8	4619.19	5226.28	4781.5	229.53
Vir_UNC1999	13		25.49	25.69	25.78	25.6533	2.71831	3.23287	3.17925	3.15511
							522.772	1709.52	1510.94	1429.27	1549.91	144.129
Vir_UNC1999	14		24.79	24.85	24.96	24.8667	2.94794	3.42057	3.40448	3.37498
							887.025	2633.7	2537.92	2371.28	2514.3	132.792
Vir_UNC1999	15		26.69	26.32	26.65	26.5533	2.45561	2.91111	3.01032	2.92184
							285.501	814.918	1024.05	835.294	891.422	115.314
Att_UNC1999	16		24.88	25.14	25.3	25.1067	2.87788	3.39643	3.32672	3.28382
							754.886	2491.34	2121.87	1922.29	2178.5	288.724
Att_UNC1999	17		26.73	26.24	26.25	26.4067	2.49842	2.90039	3.03177	3.02909
							315.079	795.04	1075.9	1069.28	980.075	160.28
Att_UNC1999	18		27.97	27.57	28.06	27.8667	2.07225	2.5679	2.67516	2.54377
							118.101	369.747	473.323	349.762	397.611	66.3258
Att_UNC1999	19		24.19	24.84	24.77	24.6	3.02577	3.58145	3.40716	3.42593
							1061.14	3814.57	2553.64	2666.42	3011.54	697.723
Att_UNC1999	20		26.16	25.95	25.9	26.0033	2.61615	3.05322	3.10953	3.12294
							413.19	1130.38	1286.86	1327.21	1307.03	28.5281

## Sheet: Fig.4c_Lung
	ama-1
	Standards		1	2	3	Mean
	Cp	A	16.69	16.71	16.79	16.73
		B	18.58	18.72		18.65
		C	22.79	22.44	22.17	22.4667
		D	26.09	26.32	26.5	26.3033
		E	30.26	30.07	30.65	30.3267
			E	D	C	B	A
	Copy number (CN)		45	450	4500	45009	450090
	Cp		30.3267	26.3033	22.4667	18.65	16.73
	Log of CN		1.65321	2.65321	3.65321	4.6533	5.6533
	samples
		ama-1	1 ng DNA
	Heart					Mean	CN
Vir_vehicle	mouse 1	Cp	25.43	25.48	25.34	25.4167	2.92956	2.92573	2.91138	2.95156	Mean	Std dev
							850.27	842.811	815.42	894.455	850.895	40.1325
Vir_vehicle	2		25.06	25.01	25.27	25.1133	3.01661	3.03191	3.04626	2.97165
							1038.98	1076.25	1112.4	936.8	1041.82	92.7252
Vir_vehicle	3		24.97	24.69	25.01	24.89	2.94112	3.05774	3.13809	3.04626					Mean	Std dev			Gene copy number			lung
							873.223	1142.19	1374.34	1112.4	1209.64	143.405			1209.64	143.405			mouse 1	Vir_vehicle		1209.64	143.405
															1066.72	85.4599			2	Vir_vehicle		1066.72	85.4599
Vir_vehicle	4		25.09	25.19	24.95	25.0767	2.88664	3.0233	2.9946	3.06348					1041.82	92.7252			3	Vir_vehicle		1041.82	92.7252
							770.261	1055.12	987.654	1157.39	1066.72	85.4599			857.706	68.9755			4	Vir_vehicle		857.706	68.9755
															850.895	40.1325			5	Vir_vehicle		850.895	40.1325
Vir_vehicle	5		25.46	25.49	25.27	25.4067	2.79031	2.91712	2.90851	2.97165
							617.04	826.268	810.05	936.8	857.706	68.9755			1352.05	84.3546			6	Att_vehicle		1352.05	84.3546
															658.597	9.08588			7	Att_vehicle		658.597	9.08588
Att_vehicle	6		27.81	28.13	27.77	27.9033	2.06155	2.24273	2.15089	2.2542					377.315	33.1685			8	Att_vehicle		377.315	33.1685
							115.226	174.874	141.544	179.558	165.325	20.7277			200.792	14.1665			9	Att_vehicle		200.792	14.1665
															165.325	20.7277			10	Att_vehicle		165.325	20.7277
Att_vehicle	7		27.7	27.49	27.62	27.6033	2.14912	2.27429	2.33456	2.29725
							140.967	188.058	216.052	198.267	200.792	14.1665			1295.1	24.2039			11	Vir_UNC1999		1295.1	24.2039
															1250.9	53.7076			12	Vir_UNC1999		1250.9	53.7076
Att_vehicle	8		26.5	26.73	26.72	26.65	2.42739	2.61866	2.55266	2.55553					1080.17	145.498			13	Vir_UNC1999		1080.17	145.498
							267.542	415.59	356.993	359.36	377.315	33.1685			1039.06	15.7859			14	Vir_UNC1999		1039.06	15.7859
															243.559	35.8993			15	Vir_UNC1999		243.559	35.8993
Att_vehicle	9		24.78	24.76	24.61	24.7167	2.99172	3.11227	3.118	3.16105
							981.115	1294.99	1312.21	1448.94	1352.05	84.3546			569.717	50.6447			16	Att_UNC1999		569.717	50.6447
															378.339	46.1154			17	Att_UNC1999		378.339	46.1154
Att_vehicle	10		25.78	25.82	25.81	25.8033	2.67453	2.82529	2.81381	2.81668					364.972	5.59389			18	Att_UNC1999		364.972	5.59389
							472.638	668.788	651.342	655.661	658.597	9.08588			57.0642	7.58586			19	Att_UNC1999		57.0642	7.58586
															42.2387	15.1041			20	Att_UNC1999		42.2387	15.1041
Vir_UNC1999	11		27.27	27.57	27.12	27.32	2.23182	2.39769	2.3116	2.44074
							170.538	249.858	204.927	275.892	243.559	35.8993
Vir_UNC1999	12		24.8	24.76	24.66	24.74	2.98491	3.10653	3.118	3.1467
							965.849	1277.99	1312.21	1401.85	1295.1	24.2039
Vir_UNC1999	13		25.14	25.1	25.1	25.1133	2.87594	3.00895	3.02043	3.02043
							751.511	1020.83	1048.17	1048.17	1039.06	15.7859
Vir_UNC1999	14		24.86	24.88	24.76	24.8333	2.95767	3.08931	3.08357	3.118
							907.122	1228.31	1212.18	1312.21	1250.9	53.7076
Vir_UNC1999	15		25.22	24.84	25.13	25.0633	2.89053	2.986	3.09505	3.01182
							777.195	968.268	1244.65	1027.6	1080.17	145.498
Att_UNC1999	16		26.87	26.56	26.52	26.65	2.42739	2.51248	2.60145	2.61293
							267.542	325.449	399.435	410.134	378.339	46.1154
Att_UNC1999	17		30.52	29.46	30.09	30.0233	1.44274	1.46502	1.76921	1.58842
							27.7163	29.1754	58.7778	38.763	42.2387	15.1041
Att_UNC1999	18		29.6	29.29	29.65	29.5133	1.5916	1.72904	1.818	1.71469
							39.0482	53.5841	65.7657	51.8427	57.0642	7.58586
Att_UNC1999	19		26.01	26.17	25.9	26.0267	2.60934	2.75928	2.71337	2.79085
							406.76	574.492	516.853	617.805	569.717	50.6447
Att_UNC1999	20		26.67	26.71	26.71	26.6967	2.41377	2.56988	2.5584	2.5584
							259.28	371.432	361.743	361.743	364.972	5.59389

## Sheet: Fig.S1
	ImageNumber	ObjectNumber	Metadata_Condition	Intensity_IntegratedIntensity_Histone	Number_Object_Number	Parent_IdentifiedNuclei
0	1	1	Att	3.9688	1	1
1	1	2	Att	2.91414	2	2
2	1	3	Att	5.68334	3	3
3	1	4	Att	6.13481	4	4
4	1	5	Att	3.36416	5	5
5	1	6	Att	3.29894	6	6
6	1	7	Att	6.27228	7	7
7	1	8	Att	3.13257	8	8
8	1	9	Att	5.25718	9	9
9	1	10	Att	1.95851	10	10
10	1	11	Att	3.9494	11	11
11	1	12	Att	4.0043	12	12
12	1	13	Att	4.54409	13	13
13	1	14	Att	3.25379	14	14
14	1	15	Att	3.1856	15	15
15	1	16	Att	2.02777	16	16
16	1	17	Att	2.8591	17	17
17	1	18	Att	4.08612	18	19
18	1	19	Att	5.99667	19	20
19	1	20	Att	5.7967	20	21
20	1	21	Att	5.05435	21	22
21	1	22	Att	1.4209	22	23
22	1	23	Att	1.9736	23	24
23	1	24	Att	1.7658	24	25
24	1	25	Att	3.9066	25	26
25	1	26	Att	3.96977	26	28
26	2	1	Att	4.85458	1	2
27	2	2	Att	4.81172	2	3
28	2	3	Att	3.53236	3	4
29	2	4	Att	4.79077	4	5
30	2	5	Att	7.31369	5	6
31	2	6	Att	4.09912	6	7
32	2	7	Att	3.90616	7	8
33	2	8	Att	1.64949	8	9
34	2	9	Att	3.45275	9	10
35	2	10	Att	6.16747	10	11
36	2	11	Att	3.72467	11	12
37	2	12	Att	3.38592	12	13
38	2	13	Att	3.44376	13	14
39	2	14	Att	4.78817	14	15
40	2	15	Att	2.17879	15	16
41	2	16	Att	2.03922	16	17
42	2	17	Att	1.50303	17	18
43	2	18	Att	1.15816	18	19
44	2	19	Att	0.157229	19	20
45	2	20	Att	0.21413	20	21
46	3	1	Att	4.36889	1	2
47	3	2	Att	0.662165	2	3
48	3	3	Att	1.30588	3	4
49	3	4	Att	1.62579	4	5
50	3	5	Att	3.77591	5	6
51	3	6	Att	1.68248	6	7
52	3	7	Att	1.02097	7	8
53	3	8	Att	4.79065	8	9
54	3	9	Att	2.73742	9	12
55	3	10	Att	1.27172	10	13
56	3	11	Att	0.729808	11	14
57	3	12	Att	1.32352	12	15
58	3	13	Att	0.813611	13	16
59	3	14	Att	2.35703	14	17
60	3	15	Att	3.04448	15	18
61	3	16	Att	1.11278	16	19
62	3	17	Att	0.373648	17	20
63	3	18	Att	1.20929	18	21
64	3	19	Att	3.59442	19	23
65	3	20	Att	0.108888	20	24
66	3	21	Att	0.644831	21	25
67	3	22	Att	0.617273	22	26
68	3	23	Att	4.78279	23	27
69	4	1	Att	4.08016	1	3
70	4	2	Att	3.22797	2	4
71	4	3	Att	3.60038	3	5
72	4	4	Att	5.48824	4	6
73	4	5	Att	6.03426	5	8
74	4	6	Att	6.32949	6	9
75	4	7	Att	3.33214	7	10
76	4	8	Att	3.0717	8	11
77	4	9	Att	6.65406	9	12
78	4	10	Att	1.82849	10	13
79	4	11	Att	3.28095	11	14
80	4	12	Att	3.64575	12	15
81	4	13	Att	7.03011	13	16
82	4	14	Att	2.38521	14	17
83	4	15	Att	4.14612	15	19
84	4	16	Att	3.63746	16	20
85	4	17	Att	5.60678	17	21
86	4	18	Att	4.16799	18	22
87	4	19	Att	4.22629	19	23
88	4	20	Att	4.34969	20	24
89	4	21	Att	4.79385	21	26
90	4	22	Att	1.96934	22	27
91	4	23	Att	3.55862	23	28
92	5	1	Vir	1.54388	1	1
93	5	2	Vir	2.12808	2	4
94	5	3	Vir	1.92821	3	5
95	5	4	Vir	1.19858	4	6
96	5	5	Vir	1.22332	5	7
97	5	6	Vir	1.3509	6	8
98	5	7	Vir	1.62812	7	9
99	5	8	Vir	2.51579	8	10
100	5	9	Vir	0.382483	9	11
101	5	10	Vir	1.35746	10	13
102	5	11	Vir	3.14079	11	14
103	5	12	Vir	1.11981	12	15
104	6	1	Vir	1.90663	1	1
105	6	2	Vir	1.51394	2	2
106	6	3	Vir	0.818463	3	3
107	6	4	Vir	0.59559	4	4
108	6	5	Vir	1.41817	5	5
109	6	6	Vir	1.24765	6	6
110	6	7	Vir	1.67401	7	7
111	6	8	Vir	1.06731	8	8
112	6	9	Vir	4.6797	9	9
113	6	10	Vir	1.03435	10	10
114	6	11	Vir	0.448219	11	11
115	7	1	Vir	1.43674	1	1
116	7	2	Vir	1.48696	2	2
117	7	3	Vir	3.30417	3	3
118	7	4	Vir	1.66767	4	4
119	7	5	Vir	2.1552	5	5
120	7	6	Vir	2.63314	6	6
121	7	7	Vir	2.54911	7	7
122	8	1	Vir	2.59495	1	2
123	8	2	Vir	0.929152	2	3
124	8	3	Vir	3.95917	3	4
125	8	4	Vir	1.0018	4	5
126	8	5	Vir	0.779171	5	6
127	8	6	Vir	1.73201	6	7
128	8	7	Vir	2.19448	7	8
129	8	8	Vir	1.45417	8	9
130	8	9	Vir	1.8679	9	10
131	9	1	Vir	0.0162509	1	1
132	9	2	Vir	0.182773	2	2
133	9	3	Vir	0.91281	3	3
134	9	4	Vir	0.398215	4	4
135	9	5	Vir	2.21852	5	5
136	9	6	Vir	0.964355	6	6
137	9	7	Vir	0.405661	7	7
138	10	1	Vir	1.5452	1	1
139	10	2	Vir	1.35193	2	2
140	10	3	Vir	2.04681	3	3
141	10	4	Vir	2.10709	4	4
142	10	5	Vir	2.22235	5	5
143	10	6	Vir	1.66278	6	6
144	10	7	Vir	1.61637	7	7
145	10	8	Vir	1.15018	8	8
146	10	9	Vir	1.078	9	10
147	11	1	Vir	0.953643	1	1
148	11	2	Vir	1.85335	2	2
149	11	3	Vir	2.3597	3	3
150	11	4	Vir	0.816373	4	4
151	11	5	Vir	1.60407	5	5
152	11	6	Vir	0.883391	6	6
153	11	7	Vir	3.1585	7	7
154	11	8	Vir	1.61183	8	8
155	11	9	Vir	1.52122	9	9
156	12	1	Vir	0.952285	1	1
157	12	2	Vir	1.85035	2	2
158	12	3	Vir	2.3586	3	3
159	12	4	Vir	0.815213	4	4
160	12	5	Vir	1.60098	5	5
161	12	6	Vir	0.881865	6	6
162	12	7	Vir	3.15676	7	7

## Sheet: Fig.S6b_EZH1
				GAPDH		EZH1			∆Ct	∆∆Ct	Folds	Log
		Vir Ode	Ctrl	23.0977		Ctrl	31.5494		8.45172	0	1	0		Means	Ctrl	0.652613
				22.3418			31.2979		8.95609	0.504368	0.704969	-0.15183			BPQ	2.30349
				22.2667			32.0611		9.79445	1.34273	0.394273	-0.404203
			BPQ	23.4528		BPQ	30.4603		7.00754	-1.44418	2.72109	0.434742
				23.6768			31.0242		7.3474	-1.10432	2.14997	0.332433
				23.3845			30.7733		7.38875	-1.06297	2.08922	0.319985
														SD	Ctrl	0.302897
															BPQ	0.348594
						Ctrl
						BPQ
														SE	Ctrl	0.174878
									Avg ∆Ct CTRL						BPQ	0.201261
									8.45172

## Sheet: Fig.S6b_EZH2
				GAPDH		EZH2			∆Ct	∆∆Ct	Folds	Log
			Ctrl	23.0977		Ctrl	27.3224		4.22475	0	1	0		Means	Ctrl	0.705502
				22.3418			27.2945		4.95273	0.727977	0.60375	-0.219143			BPQ	1.5516
				22.2667			27.2733		5.00661	0.781858	0.581617	-0.235363
			BPQ	23.4528		BPQ	27.07		3.61723	-0.607518	1.52364	0.182881
				23.6768			27.0305		3.35377	-0.870976	1.8289	0.26219
				23.3845			27.1865		3.80196	-0.422789	1.34052	0.127272
														SD	Ctrl	0.235424
															BPQ	0.246724
						Ctrl
						BPQ
														SE	Ctrl	0.135922
									Avg ∆Ct CTRL						BPQ	0.142446
									4.22475

## Sheet: Fig.S6b_p104
				GAPDH		p104			∆Ct	∆∆Ct	Folds	Log
			Ctrl	23.0977		Ctrl	19.9611		-3.13655	-0.483223	1.39786	0.145465		Means	Ctrl	1
				22.3418			19.8821		-2.4597	0.193632	0.874401	-0.0582891			BPQ	0.435454
				22.2667			19.9029		-2.36374	0.289591	0.818134	-0.0871756
			BPQ	23.4528		BPQ	22.2051		-1.24767	1.40566	0.377446	-0.423145
				23.6768			21.8829		-1.79385	0.859479	0.551151	-0.258729
				23.3845			22.0643		-1.32024	1.33309	0.396917	-0.4013
							19.9611
							19.8821							SD	Ctrl	0.319704
							19.9029								BPQ	0.0951672
						Ctrl
						BPQ	22.2051
							21.8829
							22.0643
														SE	Ctrl	0.184581
									Avg ∆Ct CTRL						BPQ	0.0549448
									-2.65333
